# Supplementary material for: Market integration reduces kin density in women’s ego-networks in rural Poland
Source: Nat Commun. 2020 Jan 14;11:266. doi: 10.1038/s41467-019-14158-2 (PMC6959218; doi:10.1038/s41467-019-14158-2)
Supplement: Supplementary file 4 — Source Data [file 41467_2019_14158_MOESM4_ESM.xlsx]

## Sheet: Figure 1a
	Figure 1a: Plot of completed fertility by study community. n = 907					Raw data
	Community ID	Mean	SE	Population Density		Community ID	Individual ID	TF
	19	4.72	0.373611	22.72		1	1	4
	16	3.45	0.45	53.5		1	2	4
	21	3.92	0.415432	59.52		1	5	7
	1	4.02	0.308789	61.75		1	6	3
	18	3.56	0.537619	66.41		1	7	3
	9	3.8	0.860232	80.99		1	10	2
	14	3.35	0.298418	91.14		1	11	2
	22	4.52	0.509841	94.78		1	12	0
	7	4.64	0.576395	97.03		1	15	7
	5	4.75	0.522154	102.23		1	16	4
	20	4.64	0.200146	109.42		1	20	2
	17	3.53	0.281812	116.2		1	22	3
	15	3.56	0.867806	125.1		1	23	2
	4	3.06	0.271846	126.36		1	27	4
	6	3.67	0.21638	149.26		1	28	5
	13	3.03	0.218449	157.58		1	29	2
	8	3.65	0.346318	176.11		1	31	0
	3	3.84	0.317336	178.11		1	34	2
	11	3.83	0.418386	181.43		1	36	4
	2	4.06	0.287534	183.73		1	39	5
	10	4	0.45668	254.94		1	41	3
	12	3.41	0.163975	784.21		1	47	5
						1	49	2
						1	51	2
						1	52	8
						1	55	4
						1	57	12
						1	58	3
						1	61	0
						1	62	3
						1	64	4
						1	65	8
						1	68	3
						1	71	3
						1	72	0
						1	73	4
						1	76	4
						1	78	5
						1	79	5
						1	80	2
						1	85	1
						1	89	5
						1	90	5
						1	92	2
						1	94	6
						1	96	2
						1	97	5
						1	98	9
						1	99	7
						1	100	5
						1	101	9
						1	106	6
						1	109	4
						1	110	4
						1	116	3
						1	118	3
						1	120	3
						1	121	6
						1	122	3
						1	126	3
						1	128	9
						2	129	2
						2	130	3
						2	132	3
						2	138	2
						2	139	2
						2	140	3
						2	141	3
						2	142	4
						2	143	6
						2	144	6
						2	145	6
						2	146	4
						2	148	5
						2	149	10
						2	151	3
						2	152	3
						2	155	6
						2	157	5
						2	158	5
						2	163	4
						2	164	3
						2	166	3
						2	170	4
						2	171	1
						2	174	2
						2	177	4
						2	178	2
						2	181	2
						2	182	2
						2	183	4
						2	185	4
						2	188	7
						2	189	0
						2	190	6
						2	192	4
						2	199	8
						2	206	6
						2	212	6
						2	215	2
						2	216	3
						2	225	6
						2	226	3
						2	227	4
						2	234	7
						2	238	4
						2	240	5
						2	241	0
						2	347	5
						2	1143	8
						2	1394	2
						2	1395	5
						3	247	5
						3	249	3
						3	251	5
						3	252	1
						3	253	4
						3	254	4
						3	255	4
						3	256	6
						3	257	3
						3	259	3
						3	260	3
						3	261	1
						3	262	4
						3	264	2
						3	267	3
						3	268	5
						3	270	7
						3	273	3
						3	274	3
						3	276	3
						3	279	5
						3	280	4
						3	282	7
						3	283	5
						3	289	3
						3	292	3
						3	293	2
						3	296	5
						3	297	4
						3	300	2
						3	301	7
						3	304	4
						3	305	4
						3	306	3
						3	307	13
						3	309	4
						3	310	1
						3	311	1
						3	314	4
						3	316	3
						3	318	4
						3	321	2
						3	322	10
						3	327	6
						3	329	0
						3	330	4
						3	331	2
						3	350	3
						3	353	3
						3	355	2
						4	325	4
						4	326	2
						4	333	4
						4	339	7
						4	340	4
						4	357	10
						4	358	1
						4	361	2
						4	363	12
						4	366	5
						4	368	3
						4	369	0
						4	370	3
						4	371	2
						4	372	3
						4	373	2
						4	374	1
						4	375	1
						4	376	1
						4	377	3
						4	378	4
						4	380	2
						4	383	2
						4	384	3
						4	385	1
						4	386	1
						4	387	7
						4	388	2
						4	392	3
						4	394	1
						4	395	0
						4	397	1
						4	398	3
						4	400	2
						4	401	0
						4	402	5
						4	403	4
						4	404	4
						4	405	3
						4	407	5
						4	408	4
						4	421	9
						4	424	5
						4	427	2
						4	428	4
						4	431	5
						4	432	3
						4	433	1
						4	437	3
						4	438	5
						4	441	2
						4	442	6
						4	444	2
						4	447	0
						4	450	0
						4	451	4
						4	452	1
						4	454	1
						4	456	1
						4	458	3
						4	460	0
						4	461	4
						4	462	1
						4	465	4
						4	466	1
						4	468	4
						4	469	2
						4	473	5
						4	474	2
						4	475	3
						4	478	5
						4	1569	5
						5	480	3
						5	487	5
						5	490	3
						5	492	12
						5	495	4
						5	503	4
						5	506	8
						5	507	6
						5	509	5
						5	510	3
						5	511	1
						5	512	5
						5	514	3
						5	516	1
						5	518	6
						5	521	4
						5	523	5
						5	524	5
						5	525	3
						5	531	3
						5	534	5
						5	535	7
						5	536	3
						5	537	10
						6	539	4
						6	540	2
						6	545	9
						6	546	4
						6	549	5
						6	552	3
						6	553	2
						6	556	7
						6	558	3
						6	559	3
						6	560	2
						6	562	1
						6	563	4
						6	566	5
						6	567	5
						6	569	4
						6	571	5
						6	574	5
						6	575	4
						6	576	4
						6	577	4
						6	578	5
						6	579	4
						6	580	3
						6	584	3
						6	586	2
						6	589	3
						6	591	1
						6	592	4
						6	594	3
						6	596	6
						6	598	3
						6	599	6
						6	601	4
						6	609	4
						6	610	3
						6	611	3
						6	614	3
						6	615	6
						6	618	4
						6	619	3
						6	620	3
						6	622	1
						6	623	1
						6	624	6
						6	625	2
						6	628	2
						6	629	4
						6	631	3
						6	633	6
						6	1400	3
						6	1401	3
						6	1403	4
						6	1406	2
						7	679	6
						7	681	5
						7	683	3
						7	685	4
						7	687	3
						7	689	6
						7	693	5
						7	694	4
						7	696	9
						7	730	2
						7	732	4
						8	699	3
						8	700	0
						8	701	6
						8	705	5
						8	706	0
						8	710	9
						8	711	7
						8	713	5
						8	714	3
						8	717	6
						8	719	1
						8	721	6
						8	722	3
						8	728	3
						8	738	4
						8	739	2
						8	740	3
						8	742	6
						8	743	3
						8	745	8
						8	748	2
						8	749	4
						8	750	7
						8	751	3
						8	752	0
						8	753	3
						8	754	2
						8	757	4
						8	758	0
						8	761	3
						8	762	5
						8	764	5
						8	768	4
						8	773	3
						8	777	4
						8	780	0
						8	782	4
						8	783	3
						8	796	4
						8	1391	3
						9	784	5
						9	786	6
						9	788	3
						9	791	1
						9	793	4
						10	798	2
						10	801	5
						10	802	5
						10	803	4
						10	804	5
						10	806	5
						10	811	5
						10	812	10
						10	813	4
						10	817	2
						10	819	4
						10	820	4
						10	825	1
						10	826	11
						10	831	11
						10	834	1
						10	835	2
						10	836	3
						10	850	3
						10	853	2
						10	854	2
						10	858	2
						10	859	1
						10	860	6
						10	864	4
						10	867	4
						10	868	2
						10	872	4
						10	875	3
						10	877	4
						10	880	3
						10	881	8
						10	883	0
						10	885	4
						11	893	3
						11	896	4
						11	898	0
						11	899	2
						11	900	5
						11	901	3
						11	902	2
						11	903	9
						11	904	3
						11	906	1
						11	907	5
						11	909	2
						11	911	5
						11	915	10
						11	916	2
						11	917	4
						11	918	3
						11	920	5
						11	922	6
						11	923	3
						11	926	3
						11	927	3
						11	933	7
						11	935	4
						11	940	4
						11	941	6
						11	1012	1
						11	1198	4
						11	1574	2
						12	635	3
						12	637	4
						12	638	7
						12	639	4
						12	642	3
						12	644	3
						12	647	3
						12	649	0
						12	651	2
						12	652	2
						12	655	4
						12	658	3
						12	661	2
						12	664	5
						12	668	4
						12	670	3
						12	674	4
						12	676	3
						12	677	2
						12	816	4
						12	840	4
						12	841	3
						12	842	3
						12	843	2
						12	844	5
						12	846	3
						12	847	5
						12	848	5
						12	855	7
						12	856	4
						12	888	2
						12	891	3
						12	947	4
						12	950	3
						12	951	1
						12	952	8
						12	953	5
						12	954	3
						12	955	3
						12	956	6
						12	957	1
						12	958	1
						12	964	3
						12	966	2
						12	969	3
						12	971	3
						12	972	0
						12	976	2
						12	978	3
						12	979	4
						12	980	3
						12	981	5
						12	985	9
						12	986	4
						12	988	0
						12	990	5
						12	991	5
						12	992	3
						12	993	6
						12	995	4
						12	997	4
						12	999	3
						12	1002	5
						12	1004	1
						12	1009	4
						12	1015	2
						12	1019	4
						12	1023	5
						12	1026	3
						12	1028	4
						12	1029	2
						12	1030	4
						12	1031	3
						12	1032	3
						12	1033	3
						12	1034	4
						12	1035	2
						12	1036	4
						12	1038	1
						12	1040	4
						12	1042	1
						12	1046	2
						12	1049	1
						12	1050	3
						12	1055	6
						12	1056	2
						12	1058	3
						12	1061	5
						12	1065	4
						12	1066	3
						12	1069	6
						12	1070	3
						12	1071	2
						12	1074	4
						12	1250	5
						12	1256	1
						12	1257	4
						12	1475	6
						12	1577	3
						12	1995	2
						13	1076	3
						13	1079	3
						13	1080	4
						13	1082	2
						13	1084	0
						13	1085	0
						13	1086	1
						13	1088	5
						13	1089	2
						13	1091	3
						13	1092	4
						13	1093	4
						13	1095	3
						13	1097	3
						13	1098	3
						13	1100	3
						13	1101	1
						13	1102	2
						13	1106	0
						13	1107	3
						13	1108	4
						13	1109	5
						13	1111	3
						13	1116	3
						13	1119	3
						13	1123	4
						13	1124	2
						13	1125	1
						13	1128	0
						13	1129	4
						13	1132	3
						13	1134	5
						13	1135	2
						13	1136	4
						13	1137	4
						13	1138	0
						13	1139	3
						13	1140	3
						13	1141	4
						13	1142	2
						13	1145	4
						13	1146	2
						13	1147	4
						13	1149	8
						13	1150	3
						13	1153	6
						13	1155	2
						13	1156	6
						13	1157	3
						13	1163	7
						13	1165	2
						13	1168	3
						13	1170	1
						13	1171	4
						13	1172	2
						13	1173	3
						13	1177	2
						13	1180	3
						13	1184	7
						13	1186	4
						13	1187	0
						13	1189	0
						13	1191	3
						13	1192	4
						13	1193	5
						13	1194	3
						13	1195	6
						13	1200	1
						13	1202	2
						13	1240	0
						13	1243	2
						13	1246	8
						14	1205	4
						14	1207	3
						14	1210	3
						14	1211	4
						14	1213	3
						14	1214	2
						14	1215	3
						14	1217	3
						14	1219	4
						14	1223	7
						14	1224	5
						14	1229	2
						14	1231	3
						14	1233	3
						14	1248	5
						14	1259	0
						14	1261	6
						14	1262	2
						14	1264	1
						14	1265	4
						14	1266	2
						14	1267	5
						14	1268	2
						14	1271	3
						14	1274	4
						14	1276	4
						15	1280	2
						15	1282	4
						15	1288	5
						15	1294	9
						15	1296	0
						15	1297	2
						15	1298	2
						15	1300	5
						15	1388	3
						16	1310	4
						16	1313	2
						16	1314	3
						16	1315	2
						16	1316	2
						16	1318	1
						16	1321	4
						16	1322	3
						16	1328	9
						16	1329	2
						16	1330	2
						16	1331	6
						16	1332	3
						16	1333	3
						16	1335	3
						16	1337	3
						16	1339	7
						16	1340	1
						16	1342	5
						16	1343	4
						17	1346	8
						17	1348	4
						17	1349	6
						17	1350	4
						17	1353	5
						17	1358	4
						17	1361	1
						17	1364	0
						17	1365	3
						17	1366	7
						17	1367	5
						17	1418	4
						17	1419	3
						17	1421	5
						17	1424	4
						17	1428	0
						17	1434	8
						17	1435	4
						17	1438	4
						17	1442	3
						17	1444	2
						17	1445	4
						17	1446	2
						17	1447	2
						17	1469	2
						17	1509	2
						17	1513	2
						17	1514	1
						17	1516	2
						17	1517	4
						17	1520	5
						17	1523	5
						17	1524	6
						17	1527	3
						17	1530	3
						17	1533	6
						17	1534	1
						17	1537	1
						17	1559	4
						17	1560	6
						17	1561	4
						17	1567	2
						17	1666	3
						17	1667	4
						17	1670	1
						17	1673	5
						17	1675	2
						18	1305	7
						18	1307	0
						18	1308	6
						18	1368	4
						18	1371	5
						18	1373	5
						18	1377	2
						18	1382	2
						18	1385	8
						18	1543	3
						18	1545	0
						18	1553	4
						18	1555	3
						18	1556	3
						18	1558	0
						18	1701	5
						18	1702	3
						18	1705	4
						19	1409	1
						19	1411	4
						19	1415	3
						19	1416	6
						19	1417	4
						19	1448	8
						19	1450	4
						19	1453	3
						19	1456	3
						19	1458	6
						19	1460	1
						19	1461	6
						19	1463	5
						19	1465	8
						19	1467	6
						19	1478	11
						19	1479	4
						19	1481	6
						19	1483	5
						19	1485	7
						19	1486	2
						19	1488	4
						19	1489	4
						19	1492	3
						19	1494	3
						19	1495	3
						19	1496	3
						19	1497	6
						19	1499	5
						19	1500	6
						19	1504	5
						19	1508	6
						20	1578	4
						20	1580	3
						20	1590	2
						20	1594	3
						20	1595	5
						20	1596	5
						20	1599	5
						20	1601	3
						20	1603	4
						20	1607	1
						20	1610	3
						20	1615	3
						20	1616	8
						20	1619	4
						20	1621	5
						20	1623	7
						20	1630	8
						20	1633	4
						20	1634	6
						20	1637	8
						20	1639	5
						20	1642	7
						20	1643	7
						20	1652	1
						20	1657	6
						20	1662	5
						20	1663	3
						20	1678	3
						20	1681	5
						20	1683	9
						20	1685	3
						20	1689	8
						20	1692	6
						20	1693	3
						20	1694	5
						20	1697	0
						20	1706	5
						20	1709	7
						20	1713	4
						20	1715	4
						20	1716	7
						20	1718	6
						20	1719	5
						20	1721	7
						20	1723	2
						20	1725	5
						20	1748	3
						20	1750	4
						20	1751	4
						20	1753	4
						20	1754	3
						20	1756	5
						20	1757	2
						20	1823	8
						20	1858	7
						20	1863	1
						20	1866	3
						20	1869	9
						20	1871	8
						20	1873	0
						20	1874	2
						20	1877	4
						20	1882	3
						20	1883	4
						20	1884	5
						20	1887	3
						20	1889	5
						20	1890	4
						20	1893	3
						20	1897	4
						20	1899	5
						20	1903	8
						20	1905	10
						20	1906	3
						20	1908	3
						20	1909	6
						20	1913	2
						20	1915	3
						20	1916	5
						20	1918	3
						20	1924	4
						20	1926	4
						20	1928	8
						20	1933	5
						20	1934	5
						20	1938	4
						20	1939	4
						20	1940	3
						20	1945	6
						20	1948	6
						20	1950	4
						20	1955	6
						20	1959	5
						20	1961	3
						20	1964	3
						20	1965	9
						20	1967	3
						20	1973	6
						20	1974	3
						20	1977	7
						20	1982	3
						20	1984	9
						20	1985	4
						20	1987	3
						20	1988	5
						20	1989	3
						20	1991	4
						20	1994	7
						21	1758	6
						21	1759	5
						21	1762	4
						21	1766	5
						21	1767	3
						21	1768	5
						21	1770	3
						21	1773	1
						21	1774	2
						21	1776	4
						21	1800	3
						21	1801	6
						21	1802	4
						22	1786	0
						22	1788	8
						22	1789	5
						22	1790	9
						22	1792	3
						22	1794	4
						22	1797	4
						22	1805	5
						22	1808	6
						22	1812	13
						22	1813	10
						22	1815	5
						22	1816	3
						22	1828	5
						22	1829	3
						22	1834	2
						22	1835	4
						22	1836	0
						22	1838	6
						22	1839	6
						22	1840	3
						22	1841	4
						22	1842	3
						22	1844	3
						22	1846	5
						22	1849	6
						22	1851	1
						22	1853	6
						22	1855	0
						22	1856	4
						22	1860	4

## Sheet: Figure 1b
	Figure 1b: Plot of proportion of endogamous marriages by community. n = 1599					Raw data
	Community ID	Mean	SE	Population Density		Community ID	Individual ID	hubSameVillage
	19	0.413793	0.496814	22.72		1	1	0
	16	0.137931	0.350931	53.5		1	3	0
	21	0.0952381	0.300793	59.52		1	5	0
	1	0.285714	0.453921	61.75		1	6	0
	18	0.170732	0.380949	66.41		1	7	0
	9	0.333333	0.5	80.99		1	11	0
	14	0.340909	0.479495	91.14		1	12	0
	22	0.189655	0.395452	94.78		1	13	0
	7	0.0909091	0.294245	97.03		1	14	0
	5	0.230769	0.425436	102.23		1	16	0
	20	0.544681	0.499063	109.42		1	17	0
	17	0.151899	0.361216	116.2		1	19	0
	15	0.176471	0.392953	125.1		1	20	0
	4	0.271028	0.446582	126.36		1	21	0
	6	0.202247	0.403951	149.26		1	22	0
	13	0.315315	0.466749	157.58		1	23	0
	8	0.179104	0.386334	176.11		1	24	0
	3	0.458824	0.501259	178.11		1	27	0
	11	0.0408163	0.199915	181.43		1	28	0
	2	0.28	0.451261	183.73		1	29	0
	10	0.0952381	0.295901	254.94		1	30	0
	12	0.208861	0.407787	784.21		1	32	0
						1	34	0
						1	36	0
						1	39	0
						1	40	0
						1	41	0
						1	42	0
						1	44	0
						1	47	0
						1	48	0
						1	49	0
						1	51	0
						1	53	0
						1	55	0
						1	57	0
						1	58	0
						1	59	0
						1	63	0
						1	64	0
						1	65	0
						1	66	0
						1	73	0
						1	74	0
						1	78	0
						1	79	0
						1	81	0
						1	82	0
						1	85	0
						1	87	0
						1	88	0
						1	89	0
						1	90	0
						1	91	0
						1	92	0
						1	94	0
						1	95	0
						1	96	0
						1	98	0
						1	102	0
						1	103	0
						1	105	0
						1	106	0
						1	108	0
						1	110	0
						1	111	0
						1	114	0
						1	116	0
						1	117	0
						1	120	0
						1	121	0
						1	123	0
						1	124	0
						1	126	0
						1	128	0
						1	2	1
						1	9	1
						1	10	1
						1	15	1
						1	25	1
						1	26	1
						1	35	1
						1	37	1
						1	38	1
						1	52	1
						1	54	1
						1	62	1
						1	67	1
						1	68	1
						1	69	1
						1	71	1
						1	72	1
						1	75	1
						1	76	1
						1	80	1
						1	83	1
						1	84	1
						1	86	1
						1	97	1
						1	99	1
						1	100	1
						1	101	1
						1	104	1
						1	109	1
						1	118	1
						2	129	0
						2	131	0
						2	132	0
						2	133	0
						2	134	0
						2	135	0
						2	136	0
						2	137	0
						2	138	0
						2	139	0
						2	140	0
						2	141	0
						2	142	0
						2	144	0
						2	145	0
						2	148	0
						2	150	0
						2	152	0
						2	155	0
						2	156	0
						2	157	0
						2	158	0
						2	160	0
						2	162	0
						2	163	0
						2	164	0
						2	167	0
						2	168	0
						2	169	0
						2	170	0
						2	173	0
						2	175	0
						2	176	0
						2	177	0
						2	178	0
						2	180	0
						2	182	0
						2	183	0
						2	184	0
						2	188	0
						2	189	0
						2	191	0
						2	192	0
						2	193	0
						2	195	0
						2	198	0
						2	201	0
						2	203	0
						2	204	0
						2	210	0
						2	212	0
						2	213	0
						2	215	0
						2	216	0
						2	218	0
						2	219	0
						2	220	0
						2	221	0
						2	222	0
						2	223	0
						2	227	0
						2	229	0
						2	232	0
						2	234	0
						2	238	0
						2	239	0
						2	240	0
						2	242	0
						2	346	0
						2	418	0
						2	938	0
						2	1394	0
						2	130	1
						2	143	1
						2	146	1
						2	147	1
						2	149	1
						2	151	1
						2	153	1
						2	161	1
						2	165	1
						2	166	1
						2	172	1
						2	174	1
						2	185	1
						2	186	1
						2	190	1
						2	194	1
						2	199	1
						2	200	1
						2	202	1
						2	206	1
						2	209	1
						2	225	1
						2	226	1
						2	241	1
						2	347	1
						2	1143	1
						2	1144	1
						2	1395	1
						3	244	0
						3	247	0
						3	253	0
						3	255	0
						3	256	0
						3	258	0
						3	260	0
						3	261	0
						3	262	0
						3	263	0
						3	264	0
						3	270	0
						3	275	0
						3	276	0
						3	279	0
						3	281	0
						3	282	0
						3	285	0
						3	288	0
						3	289	0
						3	290	0
						3	294	0
						3	295	0
						3	299	0
						3	301	0
						3	305	0
						3	307	0
						3	309	0
						3	310	0
						3	311	0
						3	313	0
						3	315	0
						3	316	0
						3	319	0
						3	321	0
						3	322	0
						3	328	0
						3	331	0
						3	332	0
						3	341	0
						3	349	0
						3	350	0
						3	351	0
						3	352	0
						3	411	0
						3	413	0
						3	245	1
						3	246	1
						3	249	1
						3	251	1
						3	252	1
						3	254	1
						3	257	1
						3	259	1
						3	265	1
						3	267	1
						3	268	1
						3	273	1
						3	274	1
						3	278	1
						3	280	1
						3	283	1
						3	284	1
						3	287	1
						3	291	1
						3	292	1
						3	293	1
						3	296	1
						3	297	1
						3	298	1
						3	300	1
						3	303	1
						3	304	1
						3	306	1
						3	308	1
						3	314	1
						3	318	1
						3	324	1
						3	327	1
						3	330	1
						3	353	1
						3	354	1
						3	355	1
						3	412	1
						3	414	1
						4	325	0
						4	326	0
						4	333	0
						4	335	0
						4	337	0
						4	338	0
						4	339	0
						4	356	0
						4	357	0
						4	358	0
						4	361	0
						4	363	0
						4	365	0
						4	366	0
						4	371	0
						4	372	0
						4	374	0
						4	378	0
						4	379	0
						4	380	0
						4	383	0
						4	384	0
						4	386	0
						4	388	0
						4	390	0
						4	392	0
						4	396	0
						4	399	0
						4	400	0
						4	401	0
						4	402	0
						4	403	0
						4	404	0
						4	405	0
						4	407	0
						4	408	0
						4	409	0
						4	420	0
						4	423	0
						4	424	0
						4	426	0
						4	428	0
						4	431	0
						4	433	0
						4	435	0
						4	437	0
						4	438	0
						4	439	0
						4	441	0
						4	442	0
						4	443	0
						4	444	0
						4	445	0
						4	446	0
						4	448	0
						4	449	0
						4	450	0
						4	453	0
						4	454	0
						4	455	0
						4	456	0
						4	459	0
						4	461	0
						4	463	0
						4	465	0
						4	467	0
						4	468	0
						4	469	0
						4	471	0
						4	473	0
						4	474	0
						4	475	0
						4	477	0
						4	478	0
						4	479	0
						4	737	0
						4	1568	0
						4	1569	0
						4	336	1
						4	340	1
						4	344	1
						4	362	1
						4	368	1
						4	369	1
						4	370	1
						4	373	1
						4	375	1
						4	376	1
						4	377	1
						4	381	1
						4	382	1
						4	385	1
						4	387	1
						4	393	1
						4	397	1
						4	398	1
						4	421	1
						4	422	1
						4	425	1
						4	427	1
						4	432	1
						4	436	1
						4	451	1
						4	457	1
						4	458	1
						4	462	1
						4	470	1
						5	481	0
						5	482	0
						5	483	0
						5	485	0
						5	489	0
						5	492	0
						5	494	0
						5	495	0
						5	497	0
						5	498	0
						5	499	0
						5	500	0
						5	501	0
						5	502	0
						5	503	0
						5	504	0
						5	505	0
						5	506	0
						5	507	0
						5	508	0
						5	510	0
						5	511	0
						5	512	0
						5	513	0
						5	514	0
						5	519	0
						5	521	0
						5	522	0
						5	523	0
						5	524	0
						5	525	0
						5	526	0
						5	528	0
						5	529	0
						5	530	0
						5	532	0
						5	533	0
						5	534	0
						5	535	0
						5	537	0
						5	480	1
						5	487	1
						5	490	1
						5	493	1
						5	509	1
						5	515	1
						5	516	1
						5	517	1
						5	518	1
						5	527	1
						5	531	1
						5	536	1
						6	538	0
						6	539	0
						6	540	0
						6	542	0
						6	550	0
						6	552	0
						6	553	0
						6	554	0
						6	556	0
						6	558	0
						6	559	0
						6	560	0
						6	561	0
						6	562	0
						6	565	0
						6	566	0
						6	567	0
						6	569	0
						6	571	0
						6	572	0
						6	573	0
						6	574	0
						6	575	0
						6	578	0
						6	579	0
						6	580	0
						6	581	0
						6	582	0
						6	583	0
						6	584	0
						6	586	0
						6	588	0
						6	589	0
						6	590	0
						6	591	0
						6	593	0
						6	594	0
						6	595	0
						6	596	0
						6	597	0
						6	599	0
						6	600	0
						6	603	0
						6	604	0
						6	606	0
						6	607	0
						6	608	0
						6	609	0
						6	610	0
						6	611	0
						6	613	0
						6	614	0
						6	615	0
						6	616	0
						6	617	0
						6	618	0
						6	619	0
						6	621	0
						6	622	0
						6	624	0
						6	626	0
						6	627	0
						6	629	0
						6	630	0
						6	631	0
						6	632	0
						6	634	0
						6	1400	0
						6	1401	0
						6	1404	0
						6	1406	0
						6	545	1
						6	546	1
						6	549	1
						6	563	1
						6	570	1
						6	576	1
						6	577	1
						6	587	1
						6	592	1
						6	598	1
						6	601	1
						6	605	1
						6	620	1
						6	623	1
						6	625	1
						6	628	1
						6	633	1
						6	1403	1
						7	678	0
						7	679	0
						7	680	0
						7	681	0
						7	683	0
						7	686	0
						7	687	0
						7	688	0
						7	689	0
						7	690	0
						7	691	0
						7	693	0
						7	694	0
						7	696	0
						7	697	0
						7	698	0
						7	730	0
						7	731	0
						7	732	0
						7	733	0
						7	684	1
						7	685	1
						8	699	0
						8	701	0
						8	702	0
						8	704	0
						8	705	0
						8	707	0
						8	709	0
						8	710	0
						8	714	0
						8	715	0
						8	716	0
						8	717	0
						8	718	0
						8	719	0
						8	720	0
						8	722	0
						8	726	0
						8	727	0
						8	728	0
						8	738	0
						8	739	0
						8	741	0
						8	743	0
						8	744	0
						8	745	0
						8	746	0
						8	747	0
						8	748	0
						8	749	0
						8	750	0
						8	753	0
						8	754	0
						8	755	0
						8	756	0
						8	758	0
						8	759	0
						8	760	0
						8	761	0
						8	762	0
						8	764	0
						8	765	0
						8	767	0
						8	768	0
						8	769	0
						8	771	0
						8	772	0
						8	773	0
						8	774	0
						8	776	0
						8	777	0
						8	778	0
						8	779	0
						8	796	0
						8	1390	0
						8	1391	0
						8	708	1
						8	711	1
						8	713	1
						8	721	1
						8	735	1
						8	740	1
						8	742	1
						8	751	1
						8	757	1
						8	781	1
						8	782	1
						8	783	1
						9	785	0
						9	789	0
						9	790	0
						9	791	0
						9	793	0
						9	794	0
						9	784	1
						9	786	1
						9	788	1
						10	798	0
						10	799	0
						10	800	0
						10	801	0
						10	803	0
						10	807	0
						10	808	0
						10	810	0
						10	811	0
						10	812	0
						10	813	0
						10	815	0
						10	817	0
						10	819	0
						10	820	0
						10	822	0
						10	823	0
						10	826	0
						10	827	0
						10	828	0
						10	830	0
						10	831	0
						10	833	0
						10	835	0
						10	836	0
						10	837	0
						10	838	0
						10	849	0
						10	850	0
						10	851	0
						10	852	0
						10	853	0
						10	854	0
						10	857	0
						10	858	0
						10	859	0
						10	860	0
						10	861	0
						10	862	0
						10	864	0
						10	865	0
						10	866	0
						10	867	0
						10	868	0
						10	870	0
						10	871	0
						10	872	0
						10	875	0
						10	876	0
						10	877	0
						10	879	0
						10	880	0
						10	881	0
						10	882	0
						10	884	0
						10	885	0
						10	887	0
						10	802	1
						10	804	1
						10	806	1
						10	809	1
						10	821	1
						10	825	1
						11	320	0
						11	893	0
						11	894	0
						11	895	0
						11	896	0
						11	897	0
						11	898	0
						11	899	0
						11	900	0
						11	901	0
						11	902	0
						11	903	0
						11	904	0
						11	905	0
						11	906	0
						11	907	0
						11	908	0
						11	909	0
						11	910	0
						11	911	0
						11	913	0
						11	914	0
						11	915	0
						11	916	0
						11	917	0
						11	918	0
						11	919	0
						11	920	0
						11	922	0
						11	923	0
						11	926	0
						11	929	0
						11	930	0
						11	931	0
						11	932	0
						11	933	0
						11	934	0
						11	935	0
						11	939	0
						11	940	0
						11	941	0
						11	943	0
						11	1011	0
						11	1012	0
						11	1197	0
						11	1198	0
						11	1574	0
						11	925	1
						11	927	1
						12	635	0
						12	637	0
						12	638	0
						12	639	0
						12	640	0
						12	642	0
						12	644	0
						12	645	0
						12	646	0
						12	647	0
						12	650	0
						12	651	0
						12	652	0
						12	655	0
						12	658	0
						12	659	0
						12	660	0
						12	661	0
						12	662	0
						12	663	0
						12	665	0
						12	669	0
						12	670	0
						12	671	0
						12	673	0
						12	674	0
						12	675	0
						12	676	0
						12	677	0
						12	816	0
						12	840	0
						12	842	0
						12	844	0
						12	846	0
						12	847	0
						12	848	0
						12	855	0
						12	856	0
						12	889	0
						12	890	0
						12	891	0
						12	947	0
						12	948	0
						12	949	0
						12	950	0
						12	951	0
						12	952	0
						12	953	0
						12	954	0
						12	955	0
						12	956	0
						12	957	0
						12	958	0
						12	959	0
						12	960	0
						12	962	0
						12	966	0
						12	969	0
						12	971	0
						12	972	0
						12	974	0
						12	976	0
						12	980	0
						12	981	0
						12	985	0
						12	986	0
						12	988	0
						12	989	0
						12	990	0
						12	991	0
						12	992	0
						12	993	0
						12	995	0
						12	997	0
						12	999	0
						12	1000	0
						12	1002	0
						12	1003	0
						12	1004	0
						12	1007	0
						12	1008	0
						12	1009	0
						12	1015	0
						12	1016	0
						12	1018	0
						12	1019	0
						12	1022	0
						12	1024	0
						12	1026	0
						12	1028	0
						12	1029	0
						12	1030	0
						12	1031	0
						12	1032	0
						12	1033	0
						12	1035	0
						12	1036	0
						12	1038	0
						12	1040	0
						12	1042	0
						12	1045	0
						12	1046	0
						12	1048	0
						12	1049	0
						12	1050	0
						12	1054	0
						12	1055	0
						12	1056	0
						12	1057	0
						12	1065	0
						12	1066	0
						12	1069	0
						12	1071	0
						12	1072	0
						12	1074	0
						12	1235	0
						12	1249	0
						12	1256	0
						12	1257	0
						12	1397	0
						12	1475	0
						12	1477	0
						12	1576	0
						12	1577	0
						12	1995	0
						12	636	1
						12	648	1
						12	664	1
						12	666	1
						12	667	1
						12	668	1
						12	672	1
						12	839	1
						12	841	1
						12	843	1
						12	845	1
						12	888	1
						12	961	1
						12	964	1
						12	967	1
						12	977	1
						12	978	1
						12	979	1
						12	982	1
						12	1010	1
						12	1023	1
						12	1025	1
						12	1034	1
						12	1041	1
						12	1044	1
						12	1052	1
						12	1058	1
						12	1061	1
						12	1062	1
						12	1067	1
						12	1068	1
						12	1070	1
						12	1250	1
						13	1076	0
						13	1077	0
						13	1078	0
						13	1082	0
						13	1084	0
						13	1085	0
						13	1087	0
						13	1088	0
						13	1089	0
						13	1090	0
						13	1091	0
						13	1092	0
						13	1095	0
						13	1096	0
						13	1097	0
						13	1098	0
						13	1100	0
						13	1101	0
						13	1102	0
						13	1105	0
						13	1106	0
						13	1107	0
						13	1108	0
						13	1110	0
						13	1115	0
						13	1116	0
						13	1117	0
						13	1121	0
						13	1126	0
						13	1127	0
						13	1128	0
						13	1129	0
						13	1130	0
						13	1131	0
						13	1134	0
						13	1135	0
						13	1137	0
						13	1139	0
						13	1140	0
						13	1141	0
						13	1142	0
						13	1145	0
						13	1147	0
						13	1148	0
						13	1151	0
						13	1152	0
						13	1153	0
						13	1154	0
						13	1155	0
						13	1158	0
						13	1161	0
						13	1165	0
						13	1166	0
						13	1167	0
						13	1170	0
						13	1171	0
						13	1172	0
						13	1174	0
						13	1175	0
						13	1176	0
						13	1177	0
						13	1181	0
						13	1183	0
						13	1185	0
						13	1186	0
						13	1188	0
						13	1190	0
						13	1191	0
						13	1192	0
						13	1193	0
						13	1195	0
						13	1200	0
						13	1236	0
						13	1239	0
						13	1241	0
						13	1243	0
						13	1079	1
						13	1080	1
						13	1083	1
						13	1086	1
						13	1093	1
						13	1094	1
						13	1099	1
						13	1109	1
						13	1111	1
						13	1113	1
						13	1119	1
						13	1123	1
						13	1124	1
						13	1125	1
						13	1132	1
						13	1136	1
						13	1146	1
						13	1149	1
						13	1150	1
						13	1156	1
						13	1157	1
						13	1159	1
						13	1160	1
						13	1163	1
						13	1168	1
						13	1173	1
						13	1180	1
						13	1184	1
						13	1187	1
						13	1194	1
						13	1199	1
						13	1202	1
						13	1242	1
						13	1246	1
						13	1247	1
						14	1204	0
						14	1205	0
						14	1208	0
						14	1210	0
						14	1211	0
						14	1212	0
						14	1215	0
						14	1220	0
						14	1222	0
						14	1223	0
						14	1224	0
						14	1226	0
						14	1227	0
						14	1228	0
						14	1229	0
						14	1230	0
						14	1231	0
						14	1232	0
						14	1258	0
						14	1260	0
						14	1261	0
						14	1262	0
						14	1263	0
						14	1266	0
						14	1267	0
						14	1268	0
						14	1269	0
						14	1273	0
						14	1274	0
						14	1206	1
						14	1207	1
						14	1213	1
						14	1214	1
						14	1216	1
						14	1217	1
						14	1218	1
						14	1219	1
						14	1233	1
						14	1248	1
						14	1264	1
						14	1265	1
						14	1270	1
						14	1271	1
						14	1276	1
						15	1280	0
						15	1281	0
						15	1282	0
						15	1284	0
						15	1285	0
						15	1288	0
						15	1292	0
						15	1293	0
						15	1294	0
						15	1295	0
						15	1297	0
						15	1298	0
						15	1300	0
						15	1388	0
						15	1283	1
						15	1296	1
						15	1302	1
						16	1312	0
						16	1313	0
						16	1314	0
						16	1316	0
						16	1317	0
						16	1318	0
						16	1319	0
						16	1321	0
						16	1322	0
						16	1323	0
						16	1325	0
						16	1326	0
						16	1328	0
						16	1330	0
						16	1331	0
						16	1333	0
						16	1334	0
						16	1335	0
						16	1337	0
						16	1338	0
						16	1339	0
						16	1340	0
						16	1341	0
						16	1342	0
						16	1343	0
						16	1310	1
						16	1315	1
						16	1329	1
						16	1332	1
						17	1348	0
						17	1349	0
						17	1351	0
						17	1353	0
						17	1354	0
						17	1355	0
						17	1357	0
						17	1358	0
						17	1359	0
						17	1362	0
						17	1363	0
						17	1366	0
						17	1367	0
						17	1418	0
						17	1419	0
						17	1421	0
						17	1423	0
						17	1427	0
						17	1430	0
						17	1432	0
						17	1433	0
						17	1434	0
						17	1435	0
						17	1436	0
						17	1437	0
						17	1438	0
						17	1439	0
						17	1440	0
						17	1441	0
						17	1442	0
						17	1443	0
						17	1444	0
						17	1446	0
						17	1447	0
						17	1469	0
						17	1471	0
						17	1472	0
						17	1511	0
						17	1512	0
						17	1513	0
						17	1514	0
						17	1516	0
						17	1517	0
						17	1518	0
						17	1519	0
						17	1520	0
						17	1521	0
						17	1522	0
						17	1524	0
						17	1525	0
						17	1528	0
						17	1529	0
						17	1530	0
						17	1531	0
						17	1533	0
						17	1535	0
						17	1537	0
						17	1559	0
						17	1560	0
						17	1561	0
						17	1562	0
						17	1566	0
						17	1567	0
						17	1667	0
						17	1671	0
						17	1673	0
						17	1675	0
						17	1346	1
						17	1350	1
						17	1361	1
						17	1365	1
						17	1424	1
						17	1445	1
						17	1509	1
						17	1510	1
						17	1523	1
						17	1527	1
						17	1532	1
						17	1666	1
						18	1303	0
						18	1304	0
						18	1305	0
						18	1306	0
						18	1308	0
						18	1309	0
						18	1368	0
						18	1369	0
						18	1370	0
						18	1372	0
						18	1374	0
						18	1376	0
						18	1377	0
						18	1379	0
						18	1380	0
						18	1382	0
						18	1384	0
						18	1385	0
						18	1538	0
						18	1539	0
						18	1540	0
						18	1542	0
						18	1543	0
						18	1544	0
						18	1545	0
						18	1547	0
						18	1548	0
						18	1552	0
						18	1553	0
						18	1555	0
						18	1556	0
						18	1698	0
						18	1701	0
						18	1705	0
						18	1371	1
						18	1373	1
						18	1381	1
						18	1386	1
						18	1551	1
						18	1557	1
						18	1702	1
						19	112	0
						19	1407	0
						19	1411	0
						19	1412	0
						19	1413	0
						19	1414	0
						19	1416	0
						19	1417	0
						19	1449	0
						19	1450	0
						19	1451	0
						19	1453	0
						19	1454	0
						19	1455	0
						19	1457	0
						19	1458	0
						19	1459	0
						19	1460	0
						19	1461	0
						19	1462	0
						19	1464	0
						19	1478	0
						19	1479	0
						19	1481	0
						19	1486	0
						19	1488	0
						19	1490	0
						19	1491	0
						19	1493	0
						19	1496	0
						19	1497	0
						19	1498	0
						19	1500	0
						19	1502	0
						19	1408	1
						19	1415	1
						19	1448	1
						19	1456	1
						19	1463	1
						19	1465	1
						19	1467	1
						19	1480	1
						19	1482	1
						19	1483	1
						19	1485	1
						19	1487	1
						19	1489	1
						19	1492	1
						19	1494	1
						19	1495	1
						19	1499	1
						19	1501	1
						19	1503	1
						19	1504	1
						19	1505	1
						19	1506	1
						19	1507	1
						19	1508	1
						20	1580	0
						20	1587	0
						20	1588	0
						20	1591	0
						20	1593	0
						20	1594	0
						20	1595	0
						20	1596	0
						20	1604	0
						20	1608	0
						20	1609	0
						20	1611	0
						20	1612	0
						20	1613	0
						20	1614	0
						20	1617	0
						20	1618	0
						20	1620	0
						20	1621	0
						20	1623	0
						20	1629	0
						20	1632	0
						20	1634	0
						20	1635	0
						20	1636	0
						20	1641	0
						20	1644	0
						20	1649	0
						20	1650	0
						20	1651	0
						20	1656	0
						20	1658	0
						20	1659	0
						20	1660	0
						20	1661	0
						20	1662	0
						20	1663	0
						20	1664	0
						20	1678	0
						20	1679	0
						20	1681	0
						20	1690	0
						20	1691	0
						20	1693	0
						20	1707	0
						20	1708	0
						20	1711	0
						20	1713	0
						20	1717	0
						20	1722	0
						20	1723	0
						20	1727	0
						20	1750	0
						20	1756	0
						20	1825	0
						20	1864	0
						20	1865	0
						20	1866	0
						20	1870	0
						20	1875	0
						20	1876	0
						20	1877	0
						20	1878	0
						20	1879	0
						20	1880	0
						20	1881	0
						20	1882	0
						20	1884	0
						20	1885	0
						20	1886	0
						20	1887	0
						20	1890	0
						20	1891	0
						20	1892	0
						20	1894	0
						20	1895	0
						20	1897	0
						20	1902	0
						20	1903	0
						20	1906	0
						20	1908	0
						20	1910	0
						20	1913	0
						20	1915	0
						20	1917	0
						20	1919	0
						20	1922	0
						20	1927	0
						20	1932	0
						20	1933	0
						20	1934	0
						20	1935	0
						20	1937	0
						20	1939	0
						20	1940	0
						20	1942	0
						20	1946	0
						20	1948	0
						20	1968	0
						20	1980	0
						20	1981	0
						20	1982	0
						20	1984	0
						20	1987	0
						20	1989	0
						20	1991	0
						20	1992	0
						20	1578	1
						20	1584	1
						20	1585	1
						20	1586	1
						20	1589	1
						20	1590	1
						20	1597	1
						20	1598	1
						20	1599	1
						20	1600	1
						20	1601	1
						20	1602	1
						20	1603	1
						20	1605	1
						20	1606	1
						20	1607	1
						20	1610	1
						20	1615	1
						20	1616	1
						20	1619	1
						20	1624	1
						20	1625	1
						20	1626	1
						20	1628	1
						20	1630	1
						20	1631	1
						20	1633	1
						20	1637	1
						20	1639	1
						20	1640	1
						20	1642	1
						20	1643	1
						20	1646	1
						20	1652	1
						20	1655	1
						20	1657	1
						20	1682	1
						20	1683	1
						20	1685	1
						20	1689	1
						20	1692	1
						20	1694	1
						20	1695	1
						20	1706	1
						20	1709	1
						20	1715	1
						20	1716	1
						20	1718	1
						20	1719	1
						20	1720	1
						20	1721	1
						20	1725	1
						20	1728	1
						20	1748	1
						20	1749	1
						20	1751	1
						20	1753	1
						20	1754	1
						20	1755	1
						20	1823	1
						20	1824	1
						20	1858	1
						20	1862	1
						20	1863	1
						20	1867	1
						20	1868	1
						20	1869	1
						20	1871	1
						20	1872	1
						20	1873	1
						20	1874	1
						20	1883	1
						20	1888	1
						20	1889	1
						20	1893	1
						20	1896	1
						20	1899	1
						20	1900	1
						20	1904	1
						20	1905	1
						20	1907	1
						20	1909	1
						20	1911	1
						20	1912	1
						20	1914	1
						20	1916	1
						20	1918	1
						20	1920	1
						20	1921	1
						20	1923	1
						20	1924	1
						20	1926	1
						20	1928	1
						20	1930	1
						20	1936	1
						20	1938	1
						20	1944	1
						20	1945	1
						20	1949	1
						20	1950	1
						20	1953	1
						20	1954	1
						20	1955	1
						20	1956	1
						20	1957	1
						20	1959	1
						20	1960	1
						20	1961	1
						20	1962	1
						20	1964	1
						20	1965	1
						20	1967	1
						20	1969	1
						20	1970	1
						20	1971	1
						20	1972	1
						20	1973	1
						20	1974	1
						20	1975	1
						20	1977	1
						20	1979	1
						20	1983	1
						20	1985	1
						20	1986	1
						20	1988	1
						20	1990	1
						20	1993	1
						20	1994	1
						21	1758	0
						21	1759	0
						21	1760	0
						21	1762	0
						21	1763	0
						21	1764	0
						21	1765	0
						21	1766	0
						21	1767	0
						21	1768	0
						21	1769	0
						21	1770	0
						21	1773	0
						21	1774	0
						21	1777	0
						21	1800	0
						21	1801	0
						21	1802	0
						21	1803	0
						21	1761	1
						21	1776	1
						22	1778	0
						22	1779	0
						22	1781	0
						22	1782	0
						22	1788	0
						22	1789	0
						22	1790	0
						22	1791	0
						22	1792	0
						22	1793	0
						22	1794	0
						22	1795	0
						22	1796	0
						22	1797	0
						22	1804	0
						22	1805	0
						22	1806	0
						22	1807	0
						22	1809	0
						22	1810	0
						22	1813	0
						22	1814	0
						22	1815	0
						22	1816	0
						22	1817	0
						22	1828	0
						22	1829	0
						22	1830	0
						22	1831	0
						22	1832	0
						22	1833	0
						22	1835	0
						22	1836	0
						22	1838	0
						22	1840	0
						22	1841	0
						22	1843	0
						22	1844	0
						22	1845	0
						22	1847	0
						22	1848	0
						22	1849	0
						22	1852	0
						22	1853	0
						22	1854	0
						22	1856	0
						22	1860	0
						22	1783	1
						22	1785	1
						22	1787	1
						22	1808	1
						22	1812	1
						22	1834	1
						22	1837	1
						22	1839	1
						22	1842	1
						22	1846	1
						22	1851	1

## Sheet: Figure 1c
	Figure 1c: Distribution plot of female out-migration. n = 751				Raw data
	Age at migration	Frequency			Individual ID	ageMigALL
	1	3			1473	1
	2	4			1008	1
	3	7			1155	1
	4	4			774	2
	5	5			808	2
	6	8			1289	2
	7	2			1780	2
	8	5			416	3
	9	2			505	3
	10	2			809	3
	11	3			1016	3
	12	5			1035	3
	13	2			1192	3
	14	2			1843	3
	15	2			341	4
	16	1			1120	4
	17	7			1327	4
	18	23			1691	4
	19	36			207	5
	20	70			632	5
	21	76			1107	5
	22	72			1290	5
	23	69			1347	5
	24	43			189	6
	25	54			359	6
	26	32			724	6
	27	26			797	6
	28	24			645	6
	29	22			656	6
	30	23			1171	6
	31	12			1349	6
	32	14			1054	7
	33	6			1588	7
	34	9			1	8
	35	7			94	8
	36	5			423	8
	37	8			1580	8
	38	6			1840	8
	39	2			319	9
	40	5			320	9
	41	4			875	10
	42	2			1045	10
	43	2			275	11
	44	2			1152	11
	45	2			1185	11
	46	4			723	12
	47	1			998	12
	48	2			1096	12
	49	2			1946	12
	50	3			1804	12
	51	3			18	13
	52	3			863	13
	54	1			363	14
	55	2			708	14
	56	1			555	15
	57	2			1232	15
	58	1			7	16
	59	1			17	17
	61	1			28	17
	62	1			98	17
	63	2			835	17
	72	1			995	17
					1987	17
					1763	17
					39	18
					242	18
					384	18
					449	18
					502	18
					513	18
					575	18
					599	18
					614	18
					627	18
					756	18
					772	18
					879	18
					1204	18
					1205	18
					1208	18
					1369	18
					1500	18
					1621	18
					1877	18
					1879	18
					1829	18
					1835	18
					41	19
					42	19
					96	19
					145	19
					155	19
					158	19
					302	19
					386	19
					492	19
					523	19
					542	19
					554	19
					583	19
					596	19
					617	19
					801	19
					815	19
					897	19
					974	19
					1235	19
					1475	19
					1090	19
					1131	19
					1268	19
					1339	19
					1433	19
					1472	19
					1309	19
					1540	19
					1464	19
					1593	19
					1884	19
					1934	19
					1982	19
					1805	19
					1815	19
					22	20
					36	20
					53	20
					108	20
					234	20
					338	20
					374	20
					390	20
					407	20
					426	20
					444	20
					465	20
					479	20
					507	20
					526	20
					529	20
					553	20
					571	20
					572	20
					584	20
					585	20
					630	20
					683	20
					701	20
					709	20
					720	20
					727	20
					769	20
					1390	20
					828	20
					854	20
					877	20
					916	20
					918	20
					920	20
					922	20
					670	20
					844	20
					847	20
					958	20
					966	20
					981	20
					1018	20
					1024	20
					1577	20
					1147	20
					1165	20
					1176	20
					1177	20
					1210	20
					1215	20
					1326	20
					1341	20
					1343	20
					1355	20
					1357	20
					1358	20
					1441	20
					1471	20
					1531	20
					1453	20
					1727	20
					1903	20
					1932	20
					1935	20
					1989	20
					1991	20
					1758	20
					1768	20
					1794	20
					16	21
					29	21
					59	21
					91	21
					124	21
					128	21
					160	21
					238	21
					264	21
					279	21
					352	21
					387	21
					437	21
					468	21
					737	21
					483	21
					510	21
					519	21
					535	21
					537	21
					606	21
					693	21
					697	21
					704	21
					705	21
					710	21
					715	21
					717	21
					777	21
					791	21
					812	21
					826	21
					898	21
					911	21
					1012	21
					642	21
					1002	21
					1004	21
					1022	21
					1092	21
					1102	21
					1115	21
					1117	21
					1170	21
					1236	21
					1220	21
					1223	21
					1227	21
					1263	21
					1280	21
					1295	21
					1363	21
					1423	21
					1432	21
					1547	21
					1455	21
					1488	21
					1596	21
					1612	21
					1623	21
					1659	21
					1660	21
					1661	21
					1662	21
					1864	21
					1880	21
					1890	21
					1892	21
					1933	21
					1937	21
					1980	21
					1765	21
					1767	21
					1779	21
					1807	21
					1813	21
					6	22
					24	22
					81	22
					88	22
					95	22
					137	22
					168	22
					201	22
					203	22
					232	22
					281	22
					315	22
					316	22
					349	22
					351	22
					409	22
					445	22
					473	22
					508	22
					528	22
					532	22
					574	22
					613	22
					618	22
					1401	22
					687	22
					730	22
					744	22
					750	22
					771	22
					778	22
					1391	22
					804	22
					813	22
					858	22
					859	22
					884	22
					894	22
					895	22
					941	22
					1011	22
					646	22
					650	22
					669	22
					842	22
					960	22
					1007	22
					1030	22
					1040	22
					1088	22
					1134	22
					1195	22
					1351	22
					1522	22
					1560	22
					1305	22
					1544	22
					1407	22
					1413	22
					1450	22
					1481	22
					1490	22
					1496	22
					1497	22
					1632	22
					1649	22
					1651	22
					1891	22
					1908	22
					1992	22
					1759	22
					1789	22
					27	23
					82	23
					103	23
					121	23
					152	23
					184	23
					247	23
					328	23
					435	23
					475	23
					481	23
					482	23
					497	23
					503	23
					504	23
					521	23
					578	23
					582	23
					588	23
					591	23
					626	23
					1404	23
					678	23
					688	23
					698	23
					714	23
					726	23
					728	23
					767	23
					773	23
					779	23
					822	23
					827	23
					853	23
					871	23
					887	23
					910	23
					931	23
					954	23
					1105	23
					1121	23
					1128	23
					1172	23
					1191	23
					1292	23
					1388	23
					1330	23
					1362	23
					1436	23
					1517	23
					1520	23
					1524	23
					1559	23
					1539	23
					1542	23
					1543	23
					1553	23
					1414	23
					1449	23
					1478	23
					1591	23
					1604	23
					1635	23
					1881	23
					1894	23
					1927	23
					1766	23
					1781	23
					1847	23
					51	24
					135	24
					164	24
					258	24
					322	24
					405	24
					634	24
					738	24
					885	24
					893	24
					907	24
					935	24
					1198	24
					947	24
					949	24
					952	24
					962	24
					969	24
					980	24
					1995	24
					1139	24
					1190	24
					1212	24
					1266	24
					1274	24
					1317	24
					1323	24
					1334	24
					1335	24
					1353	24
					1514	24
					1525	24
					1529	24
					1303	24
					1306	24
					1370	24
					1555	24
					1595	24
					1656	24
					1664	24
					1690	24
					1866	24
					1792	24
					14	25
					47	25
					58	25
					63	25
					65	25
					78	25
					123	25
					138	25
					170	25
					173	25
					346	25
					325	25
					420	25
					459	25
					477	25
					524	25
					590	25
					1406	25
					760	25
					796	25
					802	25
					837	25
					838	25
					850	25
					862	25
					870	25
					1574	25
					635	25
					665	25
					856	25
					888	25
					1029	25
					1167	25
					1261	25
					1293	25
					1297	25
					1298	25
					1319	25
					1328	25
					1348	25
					1535	25
					1561	25
					1538	25
					1457	25
					1462	25
					1498	25
					1587	25
					1613	25
					1650	25
					1756	25
					1922	25
					1984	25
					1762	25
					1853	25
					23	26
					66	26
					79	26
					142	26
					262	26
					299	26
					619	26
					764	26
					811	26
					864	26
					896	26
					926	26
					890	26
					948	26
					993	26
					1031	26
					1151	26
					1186	26
					1228	26
					1258	26
					1313	26
					1354	26
					1374	26
					1502	26
					1722	26
					1750	26
					1865	26
					1981	26
					1814	26
					1816	26
					1832	26
					1852	26
					129	27
					133	27
					140	27
					177	27
					301	27
					313	27
					337	27
					383	27
					441	27
					501	27
					579	27
					611	27
					691	27
					747	27
					663	27
					989	27
					1009	27
					1057	27
					1129	27
					1300	27
					1321	27
					1519	27
					1895	27
					1897	27
					1902	27
					1791	27
					48	28
					220	28
					260	28
					276	28
					453	28
					552	28
					739	28
					790	28
					929	28
					655	28
					660	28
					675	28
					848	28
					953	28
					957	28
					1019	28
					1135	28
					1342	28
					1419	28
					1442	28
					1493	28
					1875	28
					1831	28
					1854	28
					204	29
					270	29
					282	29
					604	29
					959	29
					1038	29
					1056	29
					1085	29
					1100	29
					1226	29
					1340	29
					1516	29
					1675	29
					112	29
					1412	29
					1454	29
					1679	29
					1910	29
					1760	29
					1777	29
					1803	29
					1841	29
					64	30
					105	30
					117	30
					131	30
					178	30
					448	30
					689	30
					690	30
					741	30
					644	30
					671	30
					1000	30
					1049	30
					1126	30
					1161	30
					1269	30
					1368	30
					1416	30
					1608	30
					1708	30
					1917	30
					1939	30
					1940	30
					49	31
					120	31
					525	31
					533	31
					615	31
					716	31
					785	31
					985	31
					1055	31
					1166	31
					1825	31
					1876	31
					19	32
					212	32
					215	32
					454	32
					820	32
					891	32
					1267	32
					1288	32
					1469	32
					1521	32
					1411	32
					1458	32
					1636	32
					1790	32
					240	33
					263	33
					288	33
					307	33
					1098	33
					1385	33
					134	34
					938	34
					402	34
					831	34
					852	34
					673	34
					992	34
					1042	34
					1262	34
					55	35
					494	35
					558	35
					749	35
					908	35
					647	35
					1130	35
					44	36
					87	36
					218	36
					798	36
					1050	36
					174	37
					559	37
					823	37
					972	37
					1108	37
					1200	37
					1243	37
					1870	37
					366	38
					694	38
					950	38
					1046	38
					1106	38
					1417	38
					400	39
					901	39
					719	40
					867	40
					1066	40
					1337	40
					1836	40
					139	41
					321	41
					372	41
					1590	41
					784	42
					1095	42
					182	43
					408	43
					637	44
					1802	44
					580	45
					1774	45
					85	46
					1084	46
					1594	46
					1906	46
					758	47
					433	48
					1773	48
					450	49
					999	49
					106	50
					1460	50
					1882	50
					424	51
					469	51
					1828	51
					20	52
					722	52
					1116	52
					183	54
					171	55
					1318	55
					1844	56
					540	57
					742	57
					676	58
					1887	59
					674	61
					331	62
					188	63
					560	63
					748	72

## Sheet: Figure 1d
	Figure 1d: Distribution of dispersal distances for women and men					Raw data
	Women: n = 248		Men: n = 177			Individual ID	DistanceFromNatal		Individual ID	hubDistNatal
	Distance (km)	Frequency	Distance (km)	Frequency		553	1.245		566	1.245
	1.245	8	1.245	7		558	1.245		581	1.245
	1.443	2	1.443	3		579	1.245		618	1.245
	1.53	4	1.53	2		614	1.245		629	1.245
	1.637	13	1.637	12		615	1.245		632	1.245
	1.681	5	1.681	2		1789	1.245		1782	1.245
	1.755	2	1.988	1		1815	1.245		1806	1.245
	1.786	1	2.314	14		1831	1.245		681	1.443
	2.314	15	2.379	11		690	1.443		914	1.443
	2.379	12	2.499	9		894	1.443		933	1.443
	2.499	12	2.582	1		691	1.53		679	1.53
	2.582	6	2.675	4		750	1.53		741	1.53
	2.675	2	2.711	6		778	1.53		5	1.637
	2.711	8	2.897	2		1391	1.53		12	1.637
	2.897	5	2.921	1		7	1.637		21	1.637
	2.921	2	2.926	10		16	1.637		57	1.637
	2.926	17	3.117	2		27	1.637		73	1.637
	2.963	1	3.344	4		47	1.637		90	1.637
	3.117	4	3.36	5		48	1.637		1447	1.637
	3.281	2	3.633	2		78	1.637		1512	1.637
	3.344	9	3.667	1		79	1.637		1513	1.637
	3.36	6	3.823	1		124	1.637		1528	1.637
	3.418	1	4.142	5		1353	1.637		1566	1.637
	3.633	2	4.16	6		1355	1.637		1671	1.637
	3.667	1	4.212	1		1432	1.637		1377	1.681
	3.823	2	4.396	1		1433	1.637		1545	1.681
	4.085	1	4.445	2		1520	1.637		939	1.988
	4.142	12	4.449	2		1539	1.681		163	2.314
	4.16	9	4.909	1		1478	1.681		218	2.314
	4.212	2	5.022	5		1488	1.681		219	2.314
	4.396	2	5.058	1		1497	1.681		221	2.314
	5.022	8	5.159	1		1498	1.681		222	2.314
	5.058	1	5.31	3		513	1.755		227	2.314
	5.159	2	5.658	1		528	1.755		762	2.314
	5.31	6	5.672	1		1334	1.786		776	2.314
	5.577	1	6.104	1		131	2.314		784	2.314
	5.672	4	6.188	8		178	2.314		816	2.314
	6.188	8	6.726	1		232	2.314		840	2.314
	6.22	3	6.952	1		234	2.314		990	2.314
	6.692	1	6.997	1		938	2.314		1069	2.314
	6.767	1	7.068	2		744	2.314		1071	2.314
	7.068	2	7.09	1		784	2.314		195	2.379
	7.127	2	7.127	1		650	2.314		1394	2.379
	7.477	2	7.577	1		844	2.314		802	2.379
	7.527	1	7.882	1		847	2.314		803	2.379
	7.638	1	8.877	2		856	2.314		804	2.379
	7.655	1	9.093	4		950	2.314		810	2.379
	7.882	3	9.108	2		1022	2.314		812	2.379
	7.97	3	9.451	1		1066	2.314		819	2.379
	8.14	1	9.543	1		1577	2.314		833	2.379
	8.176	1	10.14	1		218	2.379		836	2.379
	8.572	1	10.28	1		797	2.379		876	2.379
	8.72	2	10.35	1		798	2.379		148	2.499
	8.877	2	10.49	2		802	2.379		169	2.499
	9.108	2	11.27	1		804	2.379		175	2.499
	9.369	1	11.75	1		815	2.379		180	2.499
	9.451	1	12.25	6		826	2.379		192	2.499
	10.49	1	13.8	3		831	2.379		198	2.499
	10.82	1	14.79	1		859	2.379		1609	2.499
	11.77	1	15.876	1		864	2.379		1663	2.499
	12.03	2	16.47	1		877	2.379		1948	2.499
	13.06	1				885	2.379		79	2.582
	13.757	1				138	2.499		909	2.675
	13.8	2				164	2.499		919	2.675
	13.81	1				171	2.499		923	2.675
	15.51	1				184	2.499		644	2.675
	15.63	2				207	2.499		800	2.711
	15.876	2				220	2.499		849	2.711
	17.5	1				238	2.499		852	2.711
	18.685	3				242	2.499		861	2.711
						1892	2.499		956	2.711
						1897	2.499		958	2.711
						1903	2.499		1376	2.897
						1908	2.499		1379	2.897
						1	2.582		19	2.921
						39	2.582		261	2.926
						49	2.582		311	2.926
						55	2.582		333	2.926
						1450	2.582		387	2.926
						1500	2.582		431	2.926
						910	2.675		1440	2.926
						918	2.675		1530	2.926
						823	2.711		1533	2.926
						827	2.711		1667	2.926
						838	2.711		1459	2.926
						853	2.711		1308	3.117
						863	2.711		1556	3.117
						867	2.711		89	3.344
						891	2.711		111	3.344
						1030	2.711		114	3.344
						1363	2.897		126	3.344
						1423	2.897		174	3.36
						1442	2.897		239	3.36
						1531	2.897		899	3.36
						1305	2.897		903	3.36
						17	2.921		915	3.36
						59	2.921		680	3.633
						328	2.926		638	3.633
						366	2.926		607	3.667
						374	2.926		1817	3.823
						384	2.926		1193	4.142
						387	2.926		1446	4.142
						402	2.926		1518	4.142
						449	2.926		1562	4.142
						465	2.926		1673	4.142
						1473	2.926		799	4.16
						1348	2.926		808	4.16
						1358	2.926		809	4.16
						1517	2.926		811	4.16
						1561	2.926		851	4.16
						1407	2.926		872	4.16
						1455	2.926		938	4.212
						1458	2.926		403	4.396
						1490	2.926		785	4.445
						901	2.963		1197	4.445
						120	3.117		1171	4.449
						121	3.117		1230	4.449
						123	3.117		865	4.909
						1553	3.117		699	5.022
						1215	3.281		708	5.022
						1267	3.281		742	5.022
						22	3.344		745	5.022
						24	3.344		1397	5.022
						36	3.344		603	5.058
						64	3.344		720	5.159
						65	3.344		339	5.31
						96	3.344		455	5.31
						98	3.344		992	5.31
						128	3.344		428	5.658
						1946	3.344		631	5.672
						174	3.36		1620	6.104
						188	3.36		855	6.188
						893	3.36		888	6.188
						896	3.36		1007	6.188
						916	3.36		1477	6.188
						920	3.36		1590	6.188
						884	3.418		1593	6.188
						642	3.633		1618	6.188
						998	3.633		1707	6.188
						1401	3.667		1705	6.726
						1758	3.823		1042	6.952
						1762	3.823		176	6.997
						1847	4.085		1181	7.068
						1134	4.142		1451	7.068
						1139	4.142		141	7.09
						1166	4.142		34	7.127
						1167	4.142		1367	7.577
						1351	4.142		1435	7.882
						1354	4.142		739	8.877
						1419	4.142		777	8.877
						1441	4.142		589	9.093
						1514	4.142		608	9.093
						1524	4.142		639	9.093
						1529	4.142		1035	9.093
						1535	4.142		594	9.108
						801	4.16		621	9.108
						809	4.16		319	9.451
						812	4.16		1174	9.543
						822	4.16		1833	10.14
						835	4.16		1801	10.28
						854	4.16		1843	10.35
						879	4.16		495	10.49
						1593	4.16		1072	10.49
						1596	4.16		1082	11.27
						683	4.212		1260	11.75
						689	4.212		951	12.25
						407	4.396		972	12.25
						420	4.396		1015	12.25
						708	5.022		1152	12.25
						720	5.022		1158	12.25
						742	5.022		1241	12.25
						758	5.022		1437	13.8
						644	5.022		1439	13.8
						645	5.022		1521	13.8
						669	5.022		1968	14.79
						671	5.022		690	15.876
						1766	5.058		1698	16.47
						769	5.159
						772	5.159
						400	5.31
						423	5.31
						424	5.31
						433	5.31
						435	5.31
						1046	5.31
						53	5.577
						632	5.672
						773	5.672
						774	5.672
						777	5.672
						647	6.188
						663	6.188
						888	6.188
						992	6.188
						1002	6.188
						1004	6.188
						1590	6.188
						1722	6.188
						270	6.22
						966	6.22
						1235	6.22
						508	6.692
						611	6.767
						1129	7.068
						1130	7.068
						58	7.127
						989	7.127
						697	7.477
						1902	7.477
						1894	7.527
						479	7.638
						941	7.655
						1604	7.882
						1866	7.882
						1917	7.882
						542	7.97
						578	7.97
						1404	7.97
						341	8.14
						1298	8.176
						1339	8.572
						1165	8.72
						1854	8.72
						717	8.877
						1981	8.877
						1932	9.108
						1987	9.108
						726	9.369
						1864	9.451
						505	10.49
						338	10.82
						582	11.77
						634	12.03
						687	12.03
						908	13.06
						275	13.757
						958	13.8
						972	13.8
						733	13.81
						1417	15.51
						1263	15.63
						1266	15.63
						409	15.876
						477	15.876
						1128	17.5
						1288	18.685
						1289	18.685
						1290	18.685

## Sheet: Figure 1e
	Figure 1e: Count of women and men moving between the 22 study communities after marriage: raw data
	Women: n = 1,468
	Community ID	1	2	3	4	5	6	7	8	9	10	11	12	13	14	15	16	17	18	19	20	21	22
	1	69	0	0	0	0	0	0	0	0	0	0	1	0	0	0	0	5	1	2	1	0	0
	2	0	86	0	2	1	1	2	2	0	11	4	8	0	0	0	0	0	0	0	4	0	0
	3	0	0	72	8	2	0	0	0	0	0	1	2	0	0	3	0	0	0	0	1	0	0
	4	0	0	1	91	0	0	0	0	0	0	0	1	1	0	0	0	0	0	0	0	0	0
	5	0	0	0	0	32	0	0	0	0	0	1	0	0	0	0	0	0	0	0	0	0	0
	6	0	0	0	0	0	62	1	3	0	0	0	0	0	0	0	0	0	0	0	2	1	3
	7	0	0	0	2	0	1	13	3	0	1	1	2	0	0	0	0	0	0	0	1	0	0
	8	0	0	1	0	0	1	1	42	1	0	1	4	0	0	0	0	0	0	0	1	0	0
	9	0	0	0	0	0	1	0	1	7	0	0	0	0	0	0	0	0	0	0	0	0	1
	10	0	1	0	0	0	0	0	0	0	39	0	2	0	0	0	0	0	0	0	2	0	0
	11	0	2	0	1	0	0	1	0	0	0	36	0	0	0	0	0	0	0	0	0	0	0
	12	1	5	1	5	1	0	0	4	0	6	2	119	0	2	0	0	0	0	0	2	0	0
	13	2	0	1	0	0	3	0	0	0	0	0	0	87	0	1	0	8	0	0	1	0	1
	14	1	0	0	0	0	0	1	0	0	0	0	0	0	30	0	0	0	0	0	0	0	0
	15	0	0	0	0	0	0	0	0	0	0	0	0	0	0	15	1	0	0	0	0	0	0
	16	0	0	0	0	0	0	0	0	0	0	0	0	0	2	0	19	0	0	0	0	0	0
	17	8	0	0	0	0	1	0	0	0	0	0	2	4	0	0	0	71	1	4	3	0	0
	18	3	0	0	0	0	0	0	0	0	0	0	0	0	0	0	1	4	37	4	0	0	0
	19	4	0	0	0	0	0	0	0	0	0	0	0	2	0	0	0	4	1	35	0	0	0
	20	8	8	0	1	0	0	1	1	0	7	0	6	0	0	0	0	0	0	0	205	0	0
	21	0	0	0	0	0	0	0	1	0	0	0	0	0	0	0	0	0	0	0	0	12	0
	22	0	0	0	0	0	5	0	0	0	0	0	0	1	0	0	0	0	0	1	0	2	36
	Men: n = 1,204
	Community ID	1	2	3	4	5	6	7	8	9	10	11	12	13	14	15	16	17	18	19	20	21	22
	1	80	0	0	0	0	0	0	0	0	0	0	0	0	0	0	0	6	2	0	0	0	0
	2	0	59	0	1	0	0	0	1	0	9	3	5	0	0	0	0	0	0	0	3	0	0
	3	0	1	57	3	0	0	0	0	0	0	0	0	0	0	0	0	0	0	0	0	0	0
	4	0	0	2	62	0	0	1	0	0	0	0	1	0	0	0	0	0	0	0	0	0	0
	5	0	0	0	1	37	0	0	0	0	0	0	1	0	0	0	0	0	0	0	1	0	0
	6	0	0	0	0	0	52	0	0	0	0	0	2	0	0	0	0	0	0	0	0	0	2
	7	0	1	0	0	0	0	12	1	0	0	2	1	1	0	0	0	0	0	0	0	1	0
	8	0	0	0	0	0	1	1	38	1	1	0	1	0	0	0	0	0	0	0	0	0	0
	9	0	0	0	0	0	1	0	2	4	0	1	1	0	0	0	0	0	0	0	0	0	0
	10	0	2	0	0	0	0	0	0	0	30	1	2	1	0	0	0	0	0	0	0	0	0
	11	0	2	0	0	0	0	1	0	1	0	25	1	0	0	0	0	0	0	0	1	0	0
	12	1	6	0	2	1	2	1	4	0	4	3	75	3	0	0	0	3	1	0	4	0	1
	13	1	1	0	0	0	0	0	0	0	0	0	3	71	1	0	0	4	1	1	0	0	0
	14	0	0	0	0	0	0	0	0	0	0	0	0	1	32	0	0	1	0	0	0	0	0
	15	0	0	0	0	0	0	0	0	0	0	0	0	0	0	12	0	0	0	0	0	0	0
	16	0	0	0	0	0	0	0	0	0	0	0	0	0	0	0	19	0	0	0	0	0	0
	17	6	0	0	0	0	0	0	0	0	0	0	0	1	0	0	0	45	2	1	0	0	0
	18	0	0	0	0	0	0	0	0	0	0	0	0	0	0	0	0	0	22	0	0	0	0
	19	1	0	0	0	0	0	0	0	0	0	0	0	1	0	0	0	4	2	52	0	0	0
	20	4	6	1	0	0	2	0	2	0	6	0	4	0	1	0	0	1	0	0	199	0	1
	21	0	0	0	0	0	1	0	0	0	0	0	0	0	0	0	0	0	0	0	0	11	1
	22	0	0	0	0	0	5	0	0	0	0	0	0	0	0	0	0	0	0	0	0	0	34

## Sheet: Figure 3a
	Figure 3a: Plot of mean ego-network size by study community, ordered by market integration						Raw data
	Community ID	Mean	SE	Market Integration			Community ID	Individual ID	Size
	1	2.43902	0.108389	-1.05601			1	1	5
	19	2.84127	0.214915	-0.794886			1	2	3
	21	2.30769	0.327081	-0.411341			1	3	4
	5	3.25424	0.186627	-0.363244			1	4	5
	14	3.23529	0.178421	-0.286387			1	5	3
	18	3.03636	0.185254	-0.269537			1	6	2
	22	2.19697	0.192178	-0.261375			1	7	4
	16	3.27027	0.207403	-0.13131			1	8	3
	6	2.95238	0.137602	-0.106829			1	9	1
	20	2.75	0.0856244	-0.0320148			1	10	4
	17	3.05556	0.133407	-0.011729			1	11	2
	4	3.37037	0.120686	-0.00188777			1	12	4
	3	3.55882	0.150437	0.167887			1	13	2
	8	2.85882	0.149839	0.182804			1	14	3
	15	2.46154	0.216481	0.195543			1	15	1
	7	2.92308	0.308461	0.220743			1	16	1
	10	2.61538	0.164468	0.231709			1	17	4
	13	2.92647	0.120652	0.239838			1	18	4
	11	2.80328	0.156498	0.377688			1	19	3
	2	3.26357	0.147459	0.402863			1	20	5
	12	2.86408	0.0975905	0.528436			1	21	2
	9	1.63636	0.491246	0.674522			1	22	2
							1	23	1
							1	24	2
							1	25	4
							1	26	2
							1	27	1
							1	28	2
							1	29	3
							1	30	4
							1	31	2
							1	32	2
							1	33	2
							1	34	2
							1	35	3
							1	36	3
							1	37	4
							1	38	2
							1	39	3
							1	40	2
							1	41	2
							1	42	3
							1	43	1
							1	44	3
							1	46	2
							1	47	2
							1	48	2
							1	49	1
							1	50	2
							1	51	3
							1	52	3
							1	53	3
							1	54	1
							1	55	3
							1	56	2
							1	57	0
							1	58	2
							1	59	3
							1	60	3
							1	61	2
							1	62	3
							1	63	2
							1	64	1
							1	65	1
							1	66	0
							1	67	1
							1	68	3
							1	69	4
							1	70	4
							1	71	3
							1	72	1
							1	73	4
							1	74	3
							1	75	2
							1	76	1
							1	78	2
							1	79	2
							1	80	2
							1	81	3
							1	82	2
							1	83	1
							1	84	1
							1	85	2
							1	86	4
							1	87	3
							1	88	1
							1	89	0
							1	90	3
							1	91	2
							1	92	1
							1	93	2
							1	94	2
							1	95	3
							1	96	2
							1	97	0
							1	98	4
							1	99	3
							1	100	4
							1	101	3
							1	102	1
							1	103	3
							1	104	4
							1	105	2
							1	106	3
							1	108	2
							1	109	2
							1	110	1
							1	111	2
							1	114	3
							1	115	3
							1	116	3
							1	117	4
							1	118	5
							1	119	1
							1	120	4
							1	121	2
							1	122	0
							1	123	1
							1	124	2
							1	125	2
							1	126	5
							1	127	1
							1	128	5
							2	129	5
							2	130	5
							2	131	3
							2	132	4
							2	133	5
							2	134	5
							2	135	2
							2	136	3
							2	137	3
							2	138	4
							2	139	4
							2	140	5
							2	141	5
							2	142	5
							2	143	3
							2	144	5
							2	145	1
							2	146	5
							2	147	2
							2	148	5
							2	149	2
							2	150	2
							2	151	0
							2	152	2
							2	153	3
							2	154	5
							2	155	5
							2	156	3
							2	157	3
							2	158	3
							2	159	5
							2	160	3
							2	161	3
							2	162	5
							2	163	5
							2	164	4
							2	165	4
							2	166	3
							2	167	5
							2	168	5
							2	169	3
							2	170	3
							2	171	0
							2	172	4
							2	173	2
							2	174	0
							2	175	5
							2	176	5
							2	177	4
							2	178	3
							2	179	5
							2	180	3
							2	181	0
							2	182	5
							2	183	0
							2	184	4
							2	185	5
							2	186	4
							2	187	5
							2	188	0
							2	189	4
							2	190	4
							2	191	5
							2	192	5
							2	193	4
							2	194	3
							2	195	5
							2	196	1
							2	197	3
							2	198	1
							2	199	2
							2	200	5
							2	201	5
							2	202	2
							2	203	5
							2	204	4
							2	205	4
							2	206	3
							2	207	3
							2	208	4
							2	209	5
							2	210	5
							2	211	5
							2	212	1
							2	213	2
							2	214	4
							2	215	1
							2	216	0
							2	217	5
							2	218	4
							2	219	4
							2	220	4
							2	221	4
							2	222	5
							2	223	5
							2	224	4
							2	225	5
							2	226	0
							2	227	5
							2	228	5
							2	229	0
							2	230	4
							2	231	3
							2	232	1
							2	233	4
							2	234	1
							2	235	2
							2	236	1
							2	237	0
							2	238	4
							2	239	1
							2	240	0
							2	241	0
							2	242	0
							2	243	5
							2	345	5
							2	346	5
							2	347	3
							2	348	5
							2	417	3
							2	418	2
							2	936	1
							2	937	2
							2	938	3
							2	1143	2
							2	1144	1
							2	1394	2
							2	1395	3
							2	1396	4
							3	244	5
							3	245	5
							3	246	3
							3	247	0
							3	248	5
							3	249	0
							3	250	4
							3	251	0
							3	252	5
							3	253	3
							3	254	2
							3	255	4
							3	256	4
							3	257	5
							3	258	5
							3	259	5
							3	260	5
							3	261	0
							3	262	5
							3	263	5
							3	264	5
							3	265	5
							3	266	4
							3	267	2
							3	268	1
							3	269	3
							3	270	5
							3	271	2
							3	272	5
							3	273	5
							3	274	3
							3	275	4
							3	276	5
							3	277	3
							3	278	4
							3	279	5
							3	280	4
							3	281	4
							3	282	3
							3	283	4
							3	284	2
							3	285	3
							3	286	3
							3	287	4
							3	288	3
							3	289	3
							3	290	5
							3	291	5
							3	292	4
							3	293	5
							3	294	5
							3	295	5
							3	296	4
							3	297	3
							3	298	5
							3	299	5
							3	300	5
							3	301	4
							3	302	5
							3	303	3
							3	304	4
							3	305	3
							3	306	5
							3	307	3
							3	308	3
							3	309	5
							3	310	5
							3	311	4
							3	312	5
							3	313	5
							3	314	3
							3	315	3
							3	316	4
							3	317	4
							3	318	4
							3	319	5
							3	321	3
							3	322	5
							3	323	2
							3	324	2
							3	327	2
							3	328	3
							3	329	5
							3	330	3
							3	331	5
							3	332	4
							3	341	1
							3	342	5
							3	349	4
							3	350	2
							3	351	5
							3	352	3
							3	353	5
							3	354	3
							3	355	1
							3	410	0
							3	411	0
							3	412	3
							3	413	3
							3	414	2
							3	415	0
							3	416	0
							4	325	5
							4	326	2
							4	333	1
							4	334	2
							4	335	4
							4	336	5
							4	337	2
							4	338	4
							4	339	4
							4	340	3
							4	343	5
							4	344	3
							4	356	5
							4	357	5
							4	358	4
							4	359	4
							4	360	3
							4	361	2
							4	362	5
							4	363	4
							4	364	3
							4	365	2
							4	366	3
							4	367	2
							4	368	1
							4	369	4
							4	370	5
							4	371	5
							4	372	5
							4	373	4
							4	374	2
							4	375	5
							4	376	3
							4	377	5
							4	378	5
							4	379	5
							4	380	5
							4	381	3
							4	382	5
							4	383	3
							4	384	4
							4	385	2
							4	386	5
							4	387	2
							4	388	4
							4	389	1
							4	390	5
							4	391	4
							4	392	2
							4	393	3
							4	394	0
							4	395	2
							4	396	3
							4	397	5
							4	398	3
							4	399	5
							4	400	5
							4	401	5
							4	402	2
							4	403	5
							4	404	3
							4	405	4
							4	406	4
							4	407	5
							4	408	3
							4	409	3
							4	419	5
							4	420	3
							4	421	4
							4	422	4
							4	423	3
							4	424	3
							4	425	2
							4	426	5
							4	427	0
							4	428	5
							4	429	3
							4	430	3
							4	431	4
							4	432	2
							4	433	4
							4	434	2
							4	435	3
							4	436	3
							4	437	3
							4	438	4
							4	439	3
							4	440	2
							4	441	4
							4	442	3
							4	443	3
							4	444	3
							4	445	5
							4	446	5
							4	447	2
							4	448	2
							4	449	2
							4	450	3
							4	451	4
							4	452	0
							4	453	4
							4	454	5
							4	455	5
							4	456	3
							4	457	2
							4	458	0
							4	459	4
							4	460	1
							4	461	5
							4	462	5
							4	463	3
							4	464	4
							4	465	5
							4	466	5
							4	467	3
							4	468	2
							4	469	2
							4	470	3
							4	471	3
							4	472	4
							4	473	3
							4	474	5
							4	475	0
							4	476	3
							4	477	3
							4	478	3
							4	479	5
							4	737	5
							4	1473	5
							4	1474	3
							4	1568	5
							4	1569	0
							4	1570	3
							4	1571	0
							4	1572	2
							5	480	2
							5	481	2
							5	482	5
							5	483	5
							5	484	4
							5	485	5
							5	486	5
							5	487	5
							5	488	5
							5	489	5
							5	490	3
							5	491	1
							5	492	5
							5	493	2
							5	494	4
							5	495	3
							5	496	4
							5	497	3
							5	498	4
							5	499	2
							5	500	4
							5	501	3
							5	502	4
							5	503	5
							5	504	3
							5	505	0
							5	506	3
							5	507	5
							5	508	2
							5	509	2
							5	510	2
							5	511	1
							5	512	0
							5	513	1
							5	514	3
							5	515	3
							5	516	1
							5	517	2
							5	518	4
							5	519	4
							5	520	5
							5	521	3
							5	522	3
							5	523	1
							5	524	4
							5	525	5
							5	526	3
							5	527	5
							5	528	3
							5	529	3
							5	530	4
							5	531	1
							5	532	4
							5	533	4
							5	534	5
							5	535	5
							5	536	2
							5	537	3
							5	942	3
							6	538	2
							6	539	1
							6	540	4
							6	541	4
							6	542	0
							6	543	5
							6	544	4
							6	545	1
							6	546	1
							6	547	4
							6	548	3
							6	549	2
							6	550	3
							6	551	5
							6	552	1
							6	553	0
							6	554	2
							6	555	2
							6	556	2
							6	557	3
							6	558	1
							6	559	2
							6	560	5
							6	561	2
							6	562	4
							6	563	2
							6	564	2
							6	565	4
							6	566	2
							6	567	2
							6	568	1
							6	569	2
							6	570	2
							6	571	4
							6	572	5
							6	573	3
							6	574	5
							6	575	4
							6	576	4
							6	577	4
							6	578	4
							6	579	2
							6	580	2
							6	581	5
							6	582	2
							6	583	2
							6	584	0
							6	585	3
							6	586	4
							6	587	3
							6	588	4
							6	589	1
							6	590	3
							6	591	5
							6	592	4
							6	593	4
							6	594	5
							6	595	3
							6	596	3
							6	597	4
							6	598	5
							6	599	5
							6	600	2
							6	601	1
							6	602	2
							6	603	5
							6	604	2
							6	605	3
							6	606	2
							6	607	5
							6	608	4
							6	609	5
							6	610	2
							6	611	4
							6	612	3
							6	613	3
							6	614	3
							6	615	3
							6	616	5
							6	617	2
							6	618	5
							6	619	5
							6	620	1
							6	621	5
							6	622	1
							6	623	3
							6	624	4
							6	625	3
							6	626	3
							6	627	1
							6	628	2
							6	629	4
							6	630	2
							6	631	3
							6	632	3
							6	633	3
							6	634	3
							6	734	3
							6	1400	2
							6	1401	5
							6	1402	2
							6	1403	0
							6	1404	1
							6	1405	5
							6	1406	3
							7	678	4
							7	679	5
							7	680	2
							7	681	4
							7	682	0
							7	683	3
							7	684	5
							7	685	2
							7	686	4
							7	687	3
							7	688	2
							7	689	4
							7	690	5
							7	691	1
							7	692	3
							7	693	4
							7	694	0
							7	695	2
							7	696	0
							7	697	5
							7	698	3
							7	729	1
							7	730	3
							7	731	4
							7	732	3
							7	733	4
							8	699	1
							8	700	2
							8	701	3
							8	702	5
							8	703	3
							8	704	3
							8	705	5
							8	706	0
							8	707	4
							8	708	4
							8	709	4
							8	710	2
							8	711	3
							8	712	2
							8	713	1
							8	714	2
							8	715	5
							8	716	3
							8	717	1
							8	718	3
							8	719	1
							8	720	4
							8	721	3
							8	722	4
							8	723	3
							8	724	4
							8	725	5
							8	726	3
							8	727	4
							8	728	4
							8	735	2
							8	736	3
							8	738	4
							8	739	5
							8	740	3
							8	741	1
							8	742	3
							8	743	0
							8	744	1
							8	745	3
							8	746	1
							8	747	2
							8	748	0
							8	749	1
							8	750	2
							8	751	3
							8	752	5
							8	753	2
							8	754	2
							8	755	2
							8	756	0
							8	757	2
							8	758	3
							8	759	2
							8	760	2
							8	761	2
							8	762	1
							8	763	3
							8	764	2
							8	765	5
							8	766	3
							8	767	5
							8	768	3
							8	769	5
							8	770	5
							8	771	2
							8	772	3
							8	773	5
							8	774	3
							8	775	5
							8	776	1
							8	777	2
							8	778	5
							8	779	4
							8	780	3
							8	781	4
							8	782	4
							8	783	3
							8	795	2
							8	796	2
							8	1389	4
							8	1390	3
							8	1391	2
							8	1392	4
							8	1393	3
							9	784	0
							9	785	4
							9	786	0
							9	787	2
							9	788	4
							9	789	3
							9	790	0
							9	791	0
							9	792	3
							9	793	1
							9	794	1
							10	797	5
							10	798	3
							10	799	5
							10	800	3
							10	801	0
							10	802	0
							10	803	5
							10	804	1
							10	805	2
							10	806	0
							10	807	5
							10	808	2
							10	809	2
							10	810	2
							10	811	3
							10	812	3
							10	813	2
							10	814	1
							10	815	1
							10	817	5
							10	818	3
							10	819	2
							10	820	2
							10	821	3
							10	822	5
							10	823	4
							10	824	4
							10	825	2
							10	826	5
							10	827	4
							10	828	2
							10	829	2
							10	830	4
							10	831	3
							10	832	5
							10	833	3
							10	834	2
							10	835	0
							10	836	1
							10	837	1
							10	838	3
							10	849	3
							10	850	2
							10	851	2
							10	852	4
							10	853	5
							10	854	4
							10	857	1
							10	858	4
							10	859	4
							10	860	2
							10	861	2
							10	862	3
							10	863	4
							10	864	4
							10	865	4
							10	866	2
							10	867	1
							10	868	1
							10	869	3
							10	870	2
							10	871	2
							10	872	5
							10	873	3
							10	874	3
							10	875	3
							10	876	4
							10	877	2
							10	878	3
							10	879	0
							10	880	1
							10	881	0
							10	882	2
							10	883	0
							10	884	3
							10	885	2
							10	886	2
							10	887	2
							11	320	4
							11	892	3
							11	893	3
							11	894	5
							11	895	3
							11	896	2
							11	897	2
							11	898	2
							11	899	2
							11	900	2
							11	901	3
							11	902	3
							11	903	4
							11	904	5
							11	905	4
							11	906	3
							11	907	4
							11	908	5
							11	909	5
							11	910	5
							11	911	1
							11	912	1
							11	913	4
							11	914	3
							11	915	3
							11	916	2
							11	917	4
							11	918	2
							11	919	3
							11	920	3
							11	921	2
							11	922	2
							11	923	3
							11	924	2
							11	925	3
							11	926	2
							11	927	4
							11	928	3
							11	929	1
							11	930	2
							11	931	4
							11	932	2
							11	933	0
							11	934	2
							11	935	5
							11	939	5
							11	940	0
							11	941	1
							11	943	2
							11	944	2
							11	945	3
							11	1011	3
							11	1012	2
							11	1013	3
							11	1014	2
							11	1196	2
							11	1197	3
							11	1198	2
							11	1573	2
							11	1574	3
							11	1575	4
							12	635	3
							12	636	3
							12	637	2
							12	638	2
							12	639	3
							12	640	2
							12	641	1
							12	642	4
							12	643	4
							12	644	5
							12	645	4
							12	646	3
							12	647	3
							12	648	2
							12	649	3
							12	650	4
							12	651	2
							12	652	1
							12	653	5
							12	654	4
							12	655	4
							12	656	3
							12	657	3
							12	658	5
							12	659	2
							12	660	5
							12	661	3
							12	662	5
							12	663	5
							12	664	0
							12	665	5
							12	666	4
							12	667	3
							12	668	0
							12	669	4
							12	670	5
							12	671	4
							12	672	3
							12	673	5
							12	674	0
							12	675	3
							12	676	5
							12	677	3
							12	816	3
							12	839	5
							12	840	0
							12	841	2
							12	842	2
							12	843	2
							12	844	0
							12	845	2
							12	846	2
							12	847	2
							12	848	2
							12	855	5
							12	856	0
							12	888	2
							12	889	2
							12	890	2
							12	891	3
							12	946	2
							12	947	1
							12	948	1
							12	949	3
							12	950	5
							12	951	1
							12	952	2
							12	953	4
							12	954	4
							12	955	1
							12	956	0
							12	957	1
							12	958	2
							12	959	3
							12	960	2
							12	961	4
							12	962	3
							12	963	4
							12	964	2
							12	965	3
							12	966	3
							12	967	5
							12	968	3
							12	969	2
							12	970	3
							12	971	2
							12	972	5
							12	973	3
							12	974	2
							12	975	3
							12	976	2
							12	977	2
							12	978	3
							12	979	2
							12	980	2
							12	981	4
							12	982	4
							12	983	3
							12	984	1
							12	985	5
							12	986	2
							12	987	4
							12	988	4
							12	989	3
							12	990	2
							12	991	1
							12	992	4
							12	993	3
							12	994	4
							12	995	2
							12	996	4
							12	997	3
							12	998	5
							12	999	3
							12	1000	5
							12	1001	3
							12	1002	0
							12	1003	2
							12	1004	2
							12	1005	1
							12	1006	3
							12	1007	4
							12	1008	2
							12	1009	1
							12	1010	3
							12	1015	5
							12	1016	1
							12	1017	2
							12	1018	1
							12	1019	1
							12	1020	1
							12	1021	3
							12	1022	2
							12	1023	5
							12	1024	2
							12	1025	1
							12	1026	2
							12	1027	5
							12	1028	2
							12	1029	4
							12	1030	5
							12	1031	5
							12	1032	1
							12	1033	5
							12	1034	2
							12	1035	5
							12	1036	2
							12	1037	4
							12	1038	2
							12	1039	2
							12	1040	4
							12	1041	3
							12	1042	3
							12	1043	3
							12	1044	3
							12	1045	1
							12	1046	1
							12	1047	4
							12	1048	2
							12	1049	3
							12	1050	4
							12	1051	2
							12	1052	3
							12	1053	3
							12	1054	2
							12	1055	4
							12	1056	4
							12	1057	3
							12	1058	2
							12	1059	4
							12	1060	5
							12	1061	3
							12	1062	3
							12	1063	4
							12	1064	4
							12	1065	5
							12	1066	4
							12	1067	4
							12	1068	0
							12	1069	2
							12	1070	3
							12	1071	2
							12	1072	2
							12	1073	3
							12	1074	5
							12	1234	1
							12	1235	5
							12	1249	3
							12	1250	2
							12	1251	5
							12	1252	1
							12	1253	1
							12	1254	5
							12	1255	5
							12	1256	2
							12	1257	3
							12	1397	5
							12	1398	4
							12	1399	2
							12	1475	1
							12	1476	1
							12	1477	3
							12	1576	2
							12	1577	1
							12	1592	4
							12	1995	5
							13	1075	5
							13	1076	3
							13	1077	3
							13	1078	3
							13	1079	3
							13	1080	4
							13	1081	1
							13	1082	2
							13	1083	3
							13	1084	4
							13	1085	5
							13	1086	0
							13	1087	2
							13	1088	1
							13	1089	3
							13	1090	5
							13	1091	5
							13	1092	0
							13	1093	5
							13	1094	4
							13	1095	3
							13	1096	5
							13	1097	3
							13	1098	3
							13	1099	2
							13	1100	3
							13	1101	2
							13	1102	3
							13	1103	3
							13	1104	2
							13	1105	2
							13	1106	3
							13	1107	2
							13	1108	5
							13	1109	4
							13	1110	4
							13	1111	2
							13	1112	1
							13	1113	1
							13	1114	3
							13	1115	5
							13	1116	0
							13	1117	5
							13	1118	3
							13	1119	2
							13	1120	4
							13	1121	3
							13	1122	3
							13	1123	1
							13	1124	4
							13	1125	1
							13	1126	4
							13	1127	3
							13	1128	2
							13	1129	2
							13	1130	5
							13	1131	3
							13	1132	4
							13	1133	2
							13	1134	4
							13	1135	2
							13	1136	2
							13	1137	5
							13	1138	5
							13	1139	1
							13	1140	3
							13	1141	3
							13	1142	1
							13	1145	2
							13	1146	0
							13	1147	3
							13	1148	4
							13	1149	2
							13	1150	5
							13	1151	5
							13	1152	3
							13	1153	2
							13	1154	3
							13	1155	5
							13	1156	5
							13	1157	4
							13	1158	4
							13	1159	4
							13	1160	2
							13	1161	3
							13	1162	1
							13	1163	3
							13	1164	5
							13	1165	5
							13	1166	1
							13	1167	4
							13	1168	0
							13	1169	5
							13	1170	2
							13	1171	2
							13	1172	5
							13	1173	4
							13	1174	4
							13	1175	4
							13	1176	2
							13	1177	3
							13	1178	1
							13	1179	3
							13	1180	1
							13	1181	5
							13	1182	1
							13	1183	2
							13	1184	1
							13	1185	3
							13	1186	2
							13	1187	1
							13	1188	3
							13	1189	1
							13	1190	2
							13	1191	1
							13	1192	3
							13	1193	5
							13	1194	5
							13	1195	2
							13	1199	3
							13	1200	1
							13	1201	3
							13	1202	3
							13	1203	2
							13	1236	3
							13	1237	4
							13	1238	3
							13	1239	5
							13	1240	3
							13	1241	4
							13	1242	2
							13	1243	1
							13	1244	3
							13	1245	5
							13	1246	3
							13	1247	3
							14	1204	2
							14	1205	5
							14	1206	4
							14	1207	5
							14	1208	3
							14	1209	4
							14	1210	1
							14	1211	5
							14	1212	5
							14	1213	2
							14	1214	2
							14	1215	3
							14	1216	4
							14	1217	3
							14	1218	5
							14	1219	3
							14	1220	5
							14	1221	3
							14	1222	5
							14	1223	5
							14	1224	3
							14	1225	3
							14	1226	4
							14	1227	0
							14	1228	4
							14	1229	3
							14	1230	4
							14	1231	3
							14	1232	4
							14	1233	3
							14	1248	3
							14	1258	2
							14	1259	3
							14	1260	5
							14	1261	2
							14	1262	2
							14	1263	2
							14	1264	1
							14	1265	2
							14	1266	3
							14	1267	3
							14	1268	1
							14	1269	5
							14	1270	4
							14	1271	5
							14	1272	3
							14	1273	4
							14	1274	2
							14	1275	3
							14	1276	2
							14	1277	3
							15	1278	3
							15	1280	3
							15	1281	2
							15	1282	3
							15	1283	2
							15	1284	2
							15	1285	3
							15	1286	2
							15	1287	5
							15	1288	2
							15	1289	1
							15	1290	2
							15	1291	2
							15	1292	1
							15	1293	2
							15	1294	3
							15	1295	0
							15	1296	5
							15	1297	2
							15	1298	3
							15	1299	3
							15	1300	2
							15	1301	3
							15	1302	2
							15	1387	4
							15	1388	2
							16	1279	5
							16	1310	2
							16	1311	5
							16	1312	3
							16	1313	0
							16	1314	3
							16	1315	2
							16	1316	3
							16	1317	4
							16	1318	2
							16	1319	5
							16	1320	4
							16	1321	4
							16	1322	3
							16	1323	5
							16	1324	3
							16	1325	2
							16	1326	3
							16	1327	5
							16	1328	2
							16	1329	5
							16	1330	3
							16	1331	2
							16	1332	5
							16	1333	4
							16	1334	2
							16	1335	3
							16	1336	3
							16	1337	5
							16	1338	3
							16	1339	5
							16	1340	4
							16	1341	2
							16	1342	2
							16	1343	2
							16	1344	3
							16	1345	3
							17	1346	4
							17	1347	5
							17	1348	1
							17	1349	1
							17	1350	5
							17	1351	2
							17	1352	3
							17	1353	2
							17	1354	5
							17	1355	5
							17	1356	2
							17	1357	2
							17	1358	5
							17	1359	3
							17	1360	1
							17	1361	1
							17	1362	5
							17	1363	2
							17	1364	4
							17	1365	5
							17	1366	3
							17	1367	4
							17	1418	5
							17	1419	5
							17	1420	5
							17	1421	2
							17	1422	4
							17	1423	3
							17	1424	1
							17	1425	3
							17	1426	2
							17	1427	4
							17	1428	1
							17	1429	2
							17	1430	2
							17	1431	4
							17	1432	5
							17	1433	2
							17	1434	3
							17	1435	2
							17	1436	2
							17	1437	4
							17	1438	2
							17	1439	2
							17	1440	2
							17	1441	3
							17	1442	3
							17	1443	5
							17	1444	3
							17	1445	4
							17	1446	4
							17	1447	5
							17	1468	3
							17	1469	2
							17	1470	5
							17	1471	5
							17	1472	3
							17	1509	3
							17	1510	5
							17	1511	2
							17	1512	4
							17	1513	2
							17	1514	3
							17	1515	2
							17	1516	3
							17	1517	2
							17	1518	5
							17	1519	4
							17	1520	2
							17	1521	1
							17	1522	3
							17	1523	2
							17	1524	0
							17	1525	5
							17	1526	2
							17	1527	3
							17	1528	3
							17	1529	2
							17	1530	5
							17	1531	5
							17	1532	3
							17	1533	3
							17	1534	3
							17	1535	1
							17	1536	0
							17	1537	3
							17	1559	5
							17	1560	1
							17	1561	2
							17	1562	2
							17	1563	3
							17	1564	4
							17	1565	3
							17	1566	2
							17	1567	5
							17	1665	5
							17	1666	3
							17	1667	2
							17	1668	5
							17	1669	3
							17	1670	2
							17	1671	1
							17	1672	4
							17	1673	2
							17	1674	3
							17	1675	1
							17	1676	5
							17	1677	4
							18	1303	3
							18	1304	5
							18	1305	2
							18	1306	2
							18	1307	0
							18	1308	1
							18	1309	4
							18	1368	4
							18	1369	4
							18	1370	5
							18	1371	5
							18	1372	5
							18	1373	5
							18	1374	2
							18	1375	3
							18	1376	3
							18	1377	5
							18	1378	4
							18	1379	3
							18	1380	3
							18	1381	2
							18	1382	4
							18	1383	2
							18	1384	4
							18	1385	3
							18	1386	1
							18	1538	1
							18	1539	2
							18	1540	4
							18	1541	3
							18	1542	1
							18	1543	3
							18	1544	3
							18	1545	4
							18	1546	4
							18	1547	3
							18	1548	4
							18	1549	5
							18	1550	2
							18	1551	5
							18	1552	2
							18	1553	1
							18	1554	2
							18	1555	5
							18	1556	1
							18	1557	3
							18	1558	2
							18	1698	2
							18	1699	4
							18	1700	5
							18	1701	1
							18	1702	2
							18	1703	4
							18	1704	3
							18	1705	2
							19	112	1
							19	1407	4
							19	1408	3
							19	1409	2
							19	1410	5
							19	1411	1
							19	1412	2
							19	1413	1
							19	1414	3
							19	1415	4
							19	1416	4
							19	1417	0
							19	1448	5
							19	1449	4
							19	1450	2
							19	1451	4
							19	1452	3
							19	1453	5
							19	1454	3
							19	1455	3
							19	1456	5
							19	1457	3
							19	1458	1
							19	1459	5
							19	1460	5
							19	1461	3
							19	1462	1
							19	1463	2
							19	1464	2
							19	1465	5
							19	1466	1
							19	1467	3
							19	1478	2
							19	1479	4
							19	1480	1
							19	1481	0
							19	1482	5
							19	1483	0
							19	1484	0
							19	1485	5
							19	1486	5
							19	1487	3
							19	1488	5
							19	1489	4
							19	1490	1
							19	1491	4
							19	1492	2
							19	1493	3
							19	1494	0
							19	1495	0
							19	1496	4
							19	1497	0
							19	1498	2
							19	1499	4
							19	1500	4
							19	1501	0
							19	1502	3
							19	1503	5
							19	1504	2
							19	1505	4
							19	1506	5
							19	1507	5
							19	1508	2
							20	1578	1
							20	1579	3
							20	1580	2
							20	1581	2
							20	1582	2
							20	1583	3
							20	1584	3
							20	1585	4
							20	1586	4
							20	1587	4
							20	1588	5
							20	1589	3
							20	1590	4
							20	1591	4
							20	1593	3
							20	1594	3
							20	1595	2
							20	1596	4
							20	1597	0
							20	1598	1
							20	1599	2
							20	1600	3
							20	1601	3
							20	1602	1
							20	1603	5
							20	1604	4
							20	1605	4
							20	1606	4
							20	1607	3
							20	1608	5
							20	1609	2
							20	1610	5
							20	1611	1
							20	1612	3
							20	1613	5
							20	1614	5
							20	1615	5
							20	1616	0
							20	1617	2
							20	1618	4
							20	1619	0
							20	1620	4
							20	1621	4
							20	1622	4
							20	1623	4
							20	1624	3
							20	1625	2
							20	1626	1
							20	1627	5
							20	1628	3
							20	1629	3
							20	1630	4
							20	1631	2
							20	1632	1
							20	1633	3
							20	1634	1
							20	1635	2
							20	1636	2
							20	1637	1
							20	1638	2
							20	1639	3
							20	1640	2
							20	1641	3
							20	1642	1
							20	1643	2
							20	1644	2
							20	1645	5
							20	1646	2
							20	1647	3
							20	1648	3
							20	1649	2
							20	1650	2
							20	1651	3
							20	1652	0
							20	1653	5
							20	1654	5
							20	1655	1
							20	1656	3
							20	1657	3
							20	1658	2
							20	1659	5
							20	1660	0
							20	1661	0
							20	1662	4
							20	1663	3
							20	1664	5
							20	1678	3
							20	1679	5
							20	1680	5
							20	1681	5
							20	1682	5
							20	1683	4
							20	1684	2
							20	1685	3
							20	1686	2
							20	1687	3
							20	1688	5
							20	1689	5
							20	1690	4
							20	1691	5
							20	1692	3
							20	1693	3
							20	1694	5
							20	1695	5
							20	1696	5
							20	1697	2
							20	1706	3
							20	1707	2
							20	1708	1
							20	1709	1
							20	1710	2
							20	1711	1
							20	1712	2
							20	1713	3
							20	1714	2
							20	1715	2
							20	1716	0
							20	1717	2
							20	1718	5
							20	1719	3
							20	1720	3
							20	1721	3
							20	1722	3
							20	1723	3
							20	1724	2
							20	1725	4
							20	1726	2
							20	1727	5
							20	1728	3
							20	1748	1
							20	1749	2
							20	1750	4
							20	1751	4
							20	1752	1
							20	1753	4
							20	1754	3
							20	1755	5
							20	1756	0
							20	1757	3
							20	1818	3
							20	1819	2
							20	1820	5
							20	1821	5
							20	1822	2
							20	1823	3
							20	1824	3
							20	1825	0
							20	1826	2
							20	1827	4
							20	1858	3
							20	1859	3
							20	1862	2
							20	1863	1
							20	1864	3
							20	1865	0
							20	1866	3
							20	1867	3
							20	1868	2
							20	1869	0
							20	1870	3
							20	1871	0
							20	1872	1
							20	1873	1
							20	1874	2
							20	1875	2
							20	1876	4
							20	1877	4
							20	1878	1
							20	1879	3
							20	1880	0
							20	1881	2
							20	1882	5
							20	1883	3
							20	1884	1
							20	1885	2
							20	1886	2
							20	1887	3
							20	1888	1
							20	1889	5
							20	1890	1
							20	1891	1
							20	1892	2
							20	1893	4
							20	1894	3
							20	1895	1
							20	1896	1
							20	1897	3
							20	1898	5
							20	1899	3
							20	1900	2
							20	1901	4
							20	1902	1
							20	1903	5
							20	1904	2
							20	1905	3
							20	1906	5
							20	1907	2
							20	1908	5
							20	1909	1
							20	1910	3
							20	1911	3
							20	1912	1
							20	1913	3
							20	1914	5
							20	1915	0
							20	1916	5
							20	1917	4
							20	1918	4
							20	1919	5
							20	1920	3
							20	1921	4
							20	1922	5
							20	1923	2
							20	1924	2
							20	1925	2
							20	1926	2
							20	1927	2
							20	1928	3
							20	1929	4
							20	1930	2
							20	1931	5
							20	1932	2
							20	1933	4
							20	1934	0
							20	1935	3
							20	1936	1
							20	1937	2
							20	1938	3
							20	1939	1
							20	1940	1
							20	1941	5
							20	1942	1
							20	1943	2
							20	1944	5
							20	1945	2
							20	1946	2
							20	1947	2
							20	1948	3
							20	1949	3
							20	1950	2
							20	1951	4
							20	1952	4
							20	1953	4
							20	1954	4
							20	1955	3
							20	1956	4
							20	1957	3
							20	1958	2
							20	1959	2
							20	1960	2
							20	1961	2
							20	1962	3
							20	1963	1
							20	1964	0
							20	1965	1
							20	1966	5
							20	1967	3
							20	1968	2
							20	1969	2
							20	1970	3
							20	1971	4
							20	1972	0
							20	1973	3
							20	1974	3
							20	1975	2
							20	1976	2
							20	1977	1
							20	1978	1
							20	1979	2
							20	1980	3
							20	1981	0
							20	1982	3
							20	1983	3
							20	1984	0
							20	1985	3
							20	1986	5
							20	1987	1
							20	1988	5
							20	1989	2
							20	1990	3
							20	1991	4
							20	1992	3
							20	1993	5
							20	1994	2
							21	1758	1
							21	1759	1
							21	1760	5
							21	1761	2
							21	1762	3
							21	1763	4
							21	1764	4
							21	1765	3
							21	1766	5
							21	1767	0
							21	1768	2
							21	1769	2
							21	1770	1
							21	1771	5
							21	1772	5
							21	1773	2
							21	1774	1
							21	1775	2
							21	1776	1
							21	1777	2
							21	1798	0
							21	1799	3
							21	1800	4
							21	1801	0
							21	1802	2
							21	1803	0
							22	1778	4
							22	1779	1
							22	1780	2
							22	1781	1
							22	1782	0
							22	1783	2
							22	1784	2
							22	1785	2
							22	1786	2
							22	1787	1
							22	1788	5
							22	1789	5
							22	1790	2
							22	1791	1
							22	1792	2
							22	1793	0
							22	1794	5
							22	1795	3
							22	1796	2
							22	1797	1
							22	1804	0
							22	1805	1
							22	1806	2
							22	1807	2
							22	1808	2
							22	1809	1
							22	1810	5
							22	1811	5
							22	1812	2
							22	1813	0
							22	1814	2
							22	1815	0
							22	1816	1
							22	1817	4
							22	1828	4
							22	1829	2
							22	1830	5
							22	1831	4
							22	1832	5
							22	1833	3
							22	1834	3
							22	1835	1
							22	1836	5
							22	1837	2
							22	1838	2
							22	1839	0
							22	1840	2
							22	1841	2
							22	1842	2
							22	1843	2
							22	1844	2
							22	1845	0
							22	1846	0
							22	1847	1
							22	1848	1
							22	1849	1
							22	1850	2
							22	1851	1
							22	1852	1
							22	1853	3
							22	1854	1
							22	1855	5
							22	1856	2
							22	1857	4
							22	1860	5
							22	1861	2

## Sheet: Figure 3b
	Figure 3b: Plot of mean ego-network density and kin density by study community, ordered by market integration							Raw data
	Community ID	Mean Density	SE Density	Mean Kin Density	SE Kin Density	Market Integration		Community ID	Individual ID	Density		Community ID	Individual ID	Kin density
	1	0.853819	0.0317319	0.537256	0.0347193	-1.05601		1	1	1		1	1	0.0666667
	19	0.826241	0.0427127	0.448857	0.0481489	-0.794886		1	2	0		1	2	0.666667
	21	0.788235	0.0889729	0.430177	0.0814871	-0.411341		1	3	0.333333		1	3	0
	5	0.858823	0.0345603	0.402295	0.0441287	-0.363244		1	4	0.8		1	4	0.230769
	14	0.853901	0.0398057	0.448628	0.0504276	-0.286387		1	5	1		1	5	1
	18	0.858156	0.0338758	0.362031	0.0451829	-0.269537		1	6	0		1	6	1
	22	0.848062	0.0506789	0.409195	0.0471809	-0.261375		1	7	1		1	7	1
	16	0.757407	0.0606201	0.333317	0.05367	-0.13131		1	8	1		1	8	0.166667
	6	0.820225	0.0330625	0.401344	0.0380971	-0.106829		1	10	1		1	9	1
	20	0.837719	0.0213378	0.368916	0.0234484	-0.0320148		1	11	0		1	10	0.4
	17	0.826667	0.030717	0.339792	0.032031	-0.011729		1	12	1		1	11	0
	4	0.841667	0.025542	0.367357	0.0289939	-0.00188777		1	13	1		1	12	0.3
	3	0.789744	0.0318587	0.464088	0.0346829	0.167887		1	14	0.333333		1	13	0.333333
	8	0.651643	0.0447603	0.299982	0.0342574	0.182804		1	17	0.833333		1	14	0.75
	15	0.824638	0.0756241	0.2	0.0616141	0.195543		1	18	0.666667		1	15	0
	7	0.787302	0.065807	0.34805	0.0716206	0.220743		1	19	0		1	16	1
	10	0.782796	0.0455347	0.411251	0.0396714	0.231709		1	20	0.5		1	17	0.333333
	13	0.766964	0.0335325	0.397689	0.0308	0.239838		1	21	1		1	18	0
	11	0.784848	0.0473844	0.288136	0.0397265	0.377688		1	22	1		1	19	0.333333
	2	0.751429	0.033208	0.371917	0.0320444	0.402863		1	24	1		1	20	0
	12	0.748256	0.0259857	0.267784	0.0229541	0.528436		1	25	1		1	21	0.333333
	9	0.8	0.133333	0.532143	0.160423	0.674522		1	26	1		1	22	0.333333
								1	28	1		1	23	1
								1	29	1		1	24	0.666667
								1	30	1		1	25	1
								1	31	1		1	26	0
								1	32	1		1	27	0
								1	33	1		1	28	0.333333
								1	34	1		1	29	0.166667
								1	35	1		1	30	1
								1	36	1		1	31	0
								1	37	1		1	32	1
								1	38	1		1	33	1
								1	39	1		1	34	1
								1	40	0		1	35	1
								1	41	1		1	36	0.5
								1	42	1		1	37	0.6
								1	44	0.333333		1	38	1
								1	46	1		1	39	0.5
								1	47	1		1	40	0.5
								1	48	0		1	41	1
								1	50	1		1	42	0.666667
								1	51	1		1	43	0
								1	52	1		1	44	0.5
								1	53	1		1	46	1
								1	55	1		1	47	0.333333
								1	56	0		1	48	0
								1	58	1		1	49	1
								1	59	0.333333		1	50	1
								1	60	0		1	51	1
								1	61	1		1	52	1
								1	62	1		1	53	1
								1	63	1		1	54	1
								1	68	1		1	55	0.5
								1	69	1		1	56	0.5
								1	70	0.666667		1	58	0.333333
								1	71	1		1	59	0.25
								1	73	1		1	60	0.333333
								1	74	1		1	61	0.333333
								1	75	1		1	62	1
								1	78	1		1	63	1
								1	79	1		1	64	1
								1	80	1		1	65	0
								1	81	1		1	67	1
								1	82	1		1	68	0.5
								1	85	1		1	69	0.6
								1	86	1		1	70	0.125
								1	87	1		1	71	0.333333
								1	90	0.666667		1	72	1
								1	91	1		1	73	0.6
								1	93	1		1	74	1
								1	94	1		1	75	0.333333
								1	95	1		1	76	1
								1	96	1		1	78	0.333333
								1	98	1		1	79	0.333333
								1	99	1		1	80	0.333333
								1	100	1		1	81	1
								1	101	1		1	82	0.333333
								1	103	1		1	83	1
								1	104	1		1	84	1
								1	105	1		1	85	0
								1	106	1		1	86	0.3
								1	108	1		1	87	0.666667
								1	109	1		1	88	0
								1	111	1		1	90	0.6
								1	114	0.666667		1	91	1
								1	115	0.333333		1	92	1
								1	116	1		1	93	1
								1	117	0.5		1	94	0.333333
								1	118	1		1	95	0.833333
								1	120	1		1	96	0.333333
								1	121	1		1	98	0.7
								1	124	1		1	99	0.5
								1	125	1		1	100	0.3
								1	126	1		1	101	0.333333
								1	128	1		1	102	0
								2	129	0.6		1	103	1
								2	130	1		1	104	0.2
								2	131	1		1	105	0.333333
								2	132	1		1	106	0.5
								2	133	1		1	108	1
								2	134	1		1	109	1
								2	135	0		1	110	1
								2	136	1		1	111	0.333333
								2	137	0		1	114	0.2
								2	138	1		1	115	0.25
								2	139	0.833333		1	116	0.166667
								2	140	1		1	117	0.857143
								2	141	1		1	118	0.4
								2	142	1		1	119	0
								2	143	1		1	120	0.3
								2	144	1		1	121	0
								2	146	1		1	123	1
								2	147	1		1	124	0
								2	148	1		1	125	0
								2	149	0		1	126	0.4
								2	150	1		1	127	0
								2	152	0		1	128	0.466667
								2	153	1		2	129	0.0909091
								2	154	0.3		2	130	0.133333
								2	155	1		2	131	0.166667
								2	156	1		2	132	0
								2	157	1		2	133	0.0666667
								2	158	1		2	134	0.333333
								2	159	1		2	135	0.5
								2	160	0.666667		2	136	1
								2	161	1		2	137	0.333333
								2	162	0.6		2	138	0.5
								2	163	0		2	139	0.666667
								2	164	1		2	140	0.933333
								2	165	0.5		2	141	0.466667
								2	166	0.333333		2	142	0.4
								2	167	0.3		2	143	0.333333
								2	168	0.2		2	144	1
								2	169	1		2	145	0
								2	170	0.666667		2	146	0
								2	172	0.166667		2	147	1
								2	173	0		2	148	1
								2	175	1		2	149	0.5
								2	176	0.3		2	150	0.333333
								2	177	1		2	152	0.5
								2	178	0.333333		2	153	0.333333
								2	179	0.8		2	154	0.125
								2	180	1		2	155	0
								2	182	1		2	156	1
								2	184	0.5		2	157	0.5
								2	185	1		2	158	1
								2	186	0.5		2	159	0.2
								2	187	1		2	160	0.6
								2	189	1		2	161	0
								2	190	1		2	162	1
								2	191	1		2	163	0
								2	192	1		2	164	1
								2	193	0.833333		2	165	0.428571
								2	194	0.333333		2	166	0
								2	195	1		2	167	0.25
								2	197	1		2	168	0.857143
								2	199	1		2	169	1
								2	200	1		2	170	0.4
								2	201	0		2	172	0.2
								2	202	1		2	173	0.5
								2	203	0		2	175	0.4
								2	204	0.5		2	176	0.75
								2	205	0.666667		2	177	0.9
								2	206	1		2	178	0.75
								2	207	0		2	179	0.0769231
								2	208	0.333333		2	180	1
								2	209	0.7		2	182	0.2
								2	210	1		2	184	0.857143
								2	211	0.8		2	185	0.6
								2	213	1		2	186	0.142857
								2	214	0.666667		2	187	0.266667
								2	217	1		2	189	0.6
								2	218	0.333333		2	190	1
								2	219	0.5		2	191	0.533333
								2	220	1		2	192	0.2
								2	221	0.833333		2	193	0.444444
								2	222	0.9		2	194	0.75
								2	223	0.5		2	195	0.2
								2	224	1		2	196	0
								2	225	1		2	197	0.166667
								2	227	0.6		2	198	0
								2	228	0.3		2	199	0
								2	230	0.5		2	200	0.533333
								2	231	1		2	201	0
								2	233	0.666667		2	202	0
								2	235	1		2	203	0
								2	238	0.333333		2	204	0.142857
								2	243	1		2	205	0
								2	345	0.4		2	206	1
								2	346	0.6		2	207	0
								2	347	1		2	208	0.333333
								2	348	1		2	209	0.5
								2	417	1		2	210	0
								2	418	1		2	211	0
								2	937	1		2	212	0
								2	938	1		2	213	0.333333
								2	1143	1		2	214	0.125
								2	1394	1		2	215	0
								2	1395	1		2	217	0.0666667
								2	1396	1		2	218	0
								3	244	1		2	219	0.714286
								3	245	0.8		2	220	0.2
								3	246	0.333333		2	221	0.333333
								3	248	0.6		2	222	0.785714
								3	250	0.5		2	223	0.4
								3	252	1		2	224	0
								3	253	1		2	225	0.4
								3	254	1		2	227	0.272727
								3	255	1		2	228	0
								3	256	1		2	230	0.428571
								3	257	0.4		2	231	0.166667
								3	258	0.7		2	232	1
								3	259	1		2	233	0.125
								3	260	0		2	234	1
								3	262	1		2	235	0.333333
								3	263	0.5		2	236	0
								3	264	0.4		2	238	0.5
								3	265	0.4		2	239	0
								3	266	1		2	243	0.266667
								3	267	1		2	345	0.222222
								3	269	1		2	346	0.636364
								3	270	1		2	347	0.333333
								3	271	1		2	348	0
								3	272	0.4		2	417	0.666667
								3	273	1		2	418	1
								3	274	1		2	936	0
								3	275	0.833333		2	937	0
								3	276	1		2	938	0.5
								3	277	1		2	1143	0
								3	278	1		2	1144	0
								3	279	1		2	1394	0.333333
								3	280	1		2	1395	0
								3	281	1		2	1396	0
								3	282	1		3	244	0.466667
								3	283	1		3	245	0.384615
								3	284	1		3	246	0.25
								3	285	0.333333		3	248	0
								3	286	1		3	250	0.428571
								3	287	0		3	252	0.0666667
								3	288	1		3	253	0.5
								3	289	1		3	254	0.333333
								3	290	0.5		3	255	0.6
								3	291	0.3		3	256	0.4
								3	292	1		3	257	0.333333
								3	293	1		3	258	0.5
								3	294	1		3	259	0.2
								3	295	1		3	260	0.2
								3	296	1		3	262	0.0666667
								3	297	1		3	263	0.6
								3	298	0.9		3	264	0.333333
								3	299	0.5		3	265	0.444444
								3	300	0.6		3	266	0.1
								3	301	1		3	267	1
								3	302	0.3		3	268	1
								3	303	1		3	269	0.166667
								3	304	1		3	270	0.333333
								3	305	1		3	271	0
								3	306	1		3	272	0.333333
								3	307	1		3	273	0.0666667
								3	308	1		3	274	1
								3	309	0.2		3	275	0.444444
								3	310	1		3	276	1
								3	311	1		3	277	0.166667
								3	312	0.1		3	278	0.3
								3	313	1		3	279	0.733333
								3	314	0		3	280	0.4
								3	315	0.333333		3	281	1
								3	316	1		3	282	0
								3	317	0.666667		3	283	0.6
								3	318	1		3	284	1
								3	319	1		3	285	0.75
								3	321	0.333333		3	286	0
								3	322	1		3	287	0
								3	323	1		3	288	0.166667
								3	324	1		3	289	0.5
								3	327	1		3	290	0.4
								3	328	0.333333		3	291	0.5
								3	329	1		3	292	1
								3	330	1		3	293	0.2
								3	331	0.5		3	294	0.666667
								3	332	0.5		3	295	0.4
								3	342	0.4		3	296	1
								3	349	0.833333		3	297	0
								3	350	1		3	298	0.357143
								3	351	0.7		3	299	0.4
								3	352	0.666667		3	300	0.909091
								3	353	1		3	301	0.6
								3	354	0.333333		3	302	0
								3	412	0.666667		3	303	0.666667
								3	413	1		3	304	1
								3	414	1		3	305	1
								4	325	0.5		3	306	0.6
								4	326	1		3	307	0.5
								4	334	1		3	308	1
								4	335	1		3	309	0.571429
								4	336	1		3	310	0.466667
								4	337	1		3	311	0.3
								4	338	0.5		3	312	0.5
								4	339	0.5		3	313	0.2
								4	340	1		3	314	0.666667
								4	343	1		3	315	0.5
								4	344	1		3	316	1
								4	356	1		3	317	0.125
								4	357	1		3	318	0.4
								4	358	0.5		3	319	0.4
								4	359	1		3	321	0.25
								4	360	0		3	322	0
								4	361	1		3	323	0
								4	362	0.6		3	324	1
								4	363	1		3	327	1
								4	364	1		3	328	0.75
								4	365	1		3	329	1
								4	366	1		3	330	1
								4	367	1		3	331	0.2
								4	369	0.5		3	332	0.142857
								4	370	1		3	341	0
								4	371	0.7		3	342	0.333333
								4	372	1		3	349	0.333333
								4	373	1		3	350	0
								4	374	1		3	351	0.25
								4	375	1		3	352	0.6
								4	376	1		3	353	0.666667
								4	377	1		3	354	0
								4	378	0.4		3	355	0
								4	379	1		3	412	0.6
								4	380	1		3	413	1
								4	381	1		3	414	1
								4	382	1		4	325	0.4
								4	383	1		4	326	0.333333
								4	384	0.666667		4	333	1
								4	385	1		4	334	0
								4	386	1		4	335	0.6
								4	387	1		4	336	0.266667
								4	388	0.666667		4	337	0.666667
								4	390	0.6		4	338	0.142857
								4	391	1		4	339	0
								4	392	1		4	340	0.5
								4	393	1		4	343	0
								4	395	1		4	344	0.5
								4	396	1		4	356	1
								4	397	1		4	357	1
								4	398	1		4	358	0.428571
								4	399	0.4		4	359	0.1
								4	400	0.8		4	360	0.333333
								4	401	1		4	361	1
								4	402	0		4	362	0.272727
								4	403	1		4	363	1
								4	404	1		4	364	0.166667
								4	405	1		4	365	0
								4	406	1		4	366	0.166667
								4	407	1		4	367	0
								4	408	1		4	368	0
								4	409	0.333333		4	369	0.142857
								4	419	1		4	370	0
								4	420	1		4	371	0.333333
								4	421	1		4	372	0.0666667
								4	422	1		4	373	0
								4	423	1		4	374	0
								4	424	1		4	375	0.2
								4	425	1		4	376	0
								4	426	0.6		4	377	0.466667
								4	428	1		4	378	0.333333
								4	429	1		4	379	0
								4	430	1		4	380	0
								4	431	0.5		4	381	0.666667
								4	432	1		4	382	0.4
								4	433	0.833333		4	383	1
								4	434	1		4	384	0
								4	435	1		4	385	0.666667
								4	436	1		4	386	0.4
								4	437	1		4	387	0
								4	438	1		4	388	0.5
								4	439	0.666667		4	389	0
								4	440	1		4	390	0.272727
								4	441	1		4	391	0
								4	442	1		4	392	0
								4	443	1		4	393	0.666667
								4	444	1		4	395	0
								4	445	0.9		4	396	1
								4	446	0.4		4	397	0.133333
								4	447	1		4	398	0.166667
								4	448	0		4	399	0.888889
								4	449	1		4	400	0.230769
								4	450	1		4	401	0.666667
								4	451	1		4	402	0.5
								4	453	1		4	403	0.666667
								4	454	0.3		4	404	1
								4	455	0.5		4	405	0.3
								4	456	1		4	406	0.3
								4	457	1		4	407	0.666667
								4	459	0.666667		4	408	0
								4	461	0.1		4	409	0.25
								4	462	1		4	419	0.2
								4	463	1		4	420	0.5
								4	464	1		4	421	0.1
								4	465	0.6		4	422	0
								4	466	1		4	423	0
								4	467	1		4	424	0.5
								4	468	1		4	425	0
								4	469	1		4	426	0
								4	470	1		4	428	1
								4	471	0		4	429	0
								4	472	1		4	430	0.166667
								4	473	0.666667		4	431	0.428571
								4	474	1		4	432	0
								4	476	1		4	433	0.222222
								4	477	1		4	434	0.333333
								4	478	1		4	435	0.333333
								4	479	0.3		4	436	0.5
								4	737	0		4	437	1
								4	1473	0.4		4	438	0.3
								4	1474	0.666667		4	439	0.6
								4	1568	0.6		4	440	0
								4	1570	0		4	441	1
								4	1572	1		4	442	1
								5	480	1		4	443	0.166667
								5	481	1		4	444	0.5
								5	482	1		4	445	0.714286
								5	483	1		4	446	0.666667
								5	484	0.833333		4	447	0
								5	485	1		4	448	0.5
								5	486	1		4	449	0.666667
								5	487	1		4	450	0
								5	488	1		4	451	0.9
								5	489	0.5		4	453	0.6
								5	490	1		4	454	0.375
								5	492	0.6		4	455	0.6
								5	493	1		4	456	0.5
								5	494	0.833333		4	457	1
								5	495	1		4	459	0.375
								5	496	1		4	460	0
								5	497	1		4	461	0.166667
								5	498	1		4	462	0.4
								5	499	1		4	463	0.833333
								5	500	1		4	464	0.3
								5	501	1		4	465	0.454545
								5	502	1		4	466	0.266667
								5	503	0.6		4	467	0.166667
								5	504	0.333333		4	468	1
								5	506	1		4	469	0.666667
								5	507	1		4	470	0.333333
								5	508	1		4	471	0.666667
								5	509	1		4	472	0.2
								5	510	1		4	473	0
								5	514	1		4	474	0.466667
								5	515	0.333333		4	476	0.166667
								5	517	1		4	477	0.166667
								5	518	0.833333		4	478	1
								5	519	1		4	479	0.25
								5	520	0.2		4	737	0.2
								5	521	1		4	1473	0
								5	522	1		4	1474	0.2
								5	524	0.666667		4	1568	0.272727
								5	525	0.4		4	1570	0
								5	526	0.333333		4	1572	0.333333
								5	527	0.4		5	480	0
								5	528	1		5	481	0.666667
								5	529	1		5	482	0.6
								5	530	1		5	483	0.266667
								5	532	1		5	484	0.111111
								5	533	1		5	485	0.333333
								5	534	1		5	486	0.333333
								5	535	0.6		5	487	0.266667
								5	536	1		5	488	0.466667
								5	537	1		5	489	0.3
								5	942	0.333333		5	490	0.5
								6	538	1		5	491	0
								6	540	0.333333		5	492	0.909091
								6	541	1		5	493	0.333333
								6	543	1		5	494	0.333333
								6	544	1		5	495	0.166667
								6	547	0.166667		5	496	0.1
								6	548	0.333333		5	497	0.666667
								6	549	1		5	498	1
								6	550	1		5	499	0.333333
								6	551	1		5	500	0.8
								6	554	1		5	501	0.666667
								6	555	0		5	502	0.8
								6	556	1		5	503	0.272727
								6	557	1		5	504	0
								6	559	1		5	506	1
								6	560	0.5		5	507	0.466667
								6	561	1		5	508	1
								6	562	1		5	509	1
								6	563	1		5	510	0
								6	564	1		5	511	0
								6	565	1		5	513	0
								6	566	1		5	514	0.5
								6	567	1		5	515	0.75
								6	569	1		5	516	0
								6	570	1		5	517	1
								6	571	1		5	518	0.222222
								6	572	0.7		5	519	0.1
								6	573	1		5	520	0
								6	574	1		5	521	0.666667
								6	575	1		5	522	0
								6	576	1		5	523	1
								6	577	1		5	524	1
								6	578	1		5	525	0.444444
								6	579	1		5	526	0.25
								6	580	0		5	527	0.333333
								6	581	0.4		5	528	0
								6	582	1		5	529	0.166667
								6	583	0		5	530	0.6
								6	585	0.333333		5	531	0
								6	586	0		5	532	0.1
								6	587	0.666667		5	533	0.6
								6	588	0.666667		5	534	0.466667
								6	590	0.666667		5	535	0.454545
								6	591	0.9		5	536	0.333333
								6	592	1		5	537	0
								6	593	1		5	942	0.25
								6	594	1		6	538	0.666667
								6	595	1		6	539	1
								6	596	1		6	540	0
								6	597	1		6	541	0
								6	598	1		6	543	0
								6	599	1		6	544	0
								6	600	1		6	545	0
								6	602	1		6	546	1
								6	603	0.4		6	547	0.2
								6	604	1		6	548	0.25
								6	605	1		6	549	1
								6	606	1		6	550	0.666667
								6	607	1		6	551	0
								6	608	1		6	552	0
								6	609	0.2		6	554	0.333333
								6	610	1		6	555	0
								6	611	0.166667		6	556	0.333333
								6	612	0.666667		6	557	0
								6	613	0.666667		6	558	0
								6	614	1		6	559	0
								6	615	1		6	560	0.3
								6	616	0.5		6	561	0
								6	617	1		6	562	1
								6	618	1		6	563	1
								6	619	1		6	564	0.333333
								6	621	0.6		6	565	0.1
								6	623	1		6	566	0
								6	624	1		6	567	0.333333
								6	625	1		6	568	0
								6	626	1		6	569	0
								6	628	1		6	570	0
								6	629	1		6	571	1
								6	630	1		6	572	0.583333
								6	631	1		6	573	0.166667
								6	632	0.666667		6	574	0.2
								6	633	1		6	575	0.1
								6	634	1		6	576	0
								6	734	0.333333		6	577	0
								6	1400	1		6	578	1
								6	1401	1		6	579	0.333333
								6	1402	0		6	580	0
								6	1405	0.8		6	581	0.333333
								6	1406	0.333333		6	582	0.333333
								7	678	1		6	583	0.5
								7	679	0.9		6	585	0.25
								7	680	1		6	586	0
								7	681	1		6	587	0.4
								7	683	1		6	588	0.25
								7	684	0.9		6	589	0
								7	685	1		6	590	0.4
								7	686	0.666667		6	591	0
								7	687	0.333333		6	592	1
								7	688	1		6	593	0.4
								7	689	1		6	594	0
								7	690	1		6	595	0.166667
								7	692	1		6	596	0
								7	693	0.333333		6	597	1
								7	695	1		6	598	0.666667
								7	697	0.4		6	599	0.666667
								7	698	0.333333		6	600	1
								7	730	1		6	601	1
								7	731	0.5		6	602	0
								7	732	1		6	603	0.555556
								7	733	0.166667		6	604	1
								8	700	1		6	605	0.666667
								8	701	0.666667		6	606	0
								8	702	0.4		6	607	0.266667
								8	703	0.333333		6	608	0.3
								8	704	1		6	609	0.571429
								8	705	1		6	610	1
								8	707	1		6	611	0.8
								8	708	1		6	612	0.2
								8	709	0.5		6	613	0
								8	710	1		6	614	0.166667
								8	711	1		6	615	0.5
								8	712	1		6	616	0.4
								8	714	1		6	617	1
								8	715	0.3		6	618	0.333333
								8	716	0		6	619	0.666667
								8	718	0.666667		6	620	1
								8	720	0.5		6	621	0.181818
								8	721	0.333333		6	622	1
								8	722	0.833333		6	623	1
								8	723	0		6	624	1
								8	724	0.666667		6	625	0.5
								8	725	0.6		6	626	0.833333
								8	726	0.666667		6	627	1
								8	727	0.5		6	628	1
								8	728	1		6	629	0
								8	735	1		6	630	0.333333
								8	736	1		6	631	1
								8	738	0.166667		6	632	0.6
								8	739	0.5		6	633	0.5
								8	740	0.333333		6	634	0.166667
								8	742	1		6	734	0
								8	745	1		6	1400	1
								8	747	0		6	1401	0.4
								8	750	1		6	1402	0
								8	751	1		6	1404	0
								8	752	0.4		6	1405	0.0769231
								8	753	0		6	1406	0.25
								8	754	1		7	678	0.6
								8	755	0		7	679	1
								8	757	0		7	680	0
								8	758	0.333333		7	681	0.1
								8	759	1		7	683	1
								8	760	0		7	684	0.285714
								8	761	1		7	685	0.333333
								8	763	1		7	686	0.125
								8	764	1		7	687	0.75
								8	765	1		7	688	0
								8	766	1		7	689	0.6
								8	767	0.2		7	690	0.0666667
								8	768	1		7	691	0
								8	769	0.7		7	692	0.166667
								8	770	0.7		7	693	0.5
								8	771	1		7	695	0.333333
								8	772	0		7	697	0.444444
								8	773	0.2		7	698	0
								8	774	0		7	729	0
								8	775	0.6		7	730	1
								8	777	1		7	731	0
								8	778	1		7	732	0.5
								8	779	1		7	733	0.2
								8	780	0.333333		8	699	1
								8	781	1		8	700	1
								8	782	0.5		8	701	0.2
								8	783	1		8	702	0.111111
								8	795	0		8	703	0
								8	796	1		8	704	0.166667
								8	1389	0.5		8	705	1
								8	1390	1		8	707	0.7
								8	1391	1		8	708	0.3
								8	1392	0.5		8	709	0.142857
								8	1393	0.333333		8	710	1
								9	785	0.666667		8	711	0.166667
								9	787	1		8	712	0
								9	788	1		8	713	1
								9	789	1		8	714	0
								9	792	0.333333		8	715	0.5
								10	797	1		8	716	0.333333
								10	798	1		8	717	0
								10	799	1		8	718	0.6
								10	800	1		8	719	0
								10	803	0.7		8	720	0.571429
								10	805	1		8	721	0.25
								10	807	0.3		8	722	0.666667
								10	808	1		8	723	0
								10	809	0		8	724	0.375
								10	810	1		8	725	0.181818
								10	811	1		8	726	0.2
								10	812	0.666667		8	727	0.428571
								10	813	1		8	728	0
								10	817	1		8	735	0.333333
								10	818	1		8	736	0
								10	819	0		8	738	0
								10	820	1		8	739	0.1
								10	821	0.666667		8	740	0
								10	822	0.8		8	741	0
								10	823	1		8	742	0.5
								10	824	0.666667		8	744	0
								10	825	1		8	745	0
								10	826	1		8	746	0
								10	827	0.833333		8	747	0.5
								10	828	1		8	749	0
								10	829	1		8	750	0
								10	830	1		8	751	1
								10	831	1		8	752	0.111111
								10	832	0.2		8	753	0.5
								10	833	0		8	754	0
								10	834	0		8	755	0
								10	838	1		8	757	0
								10	849	1		8	758	0.25
								10	850	1		8	759	0
								10	851	1		8	760	0.5
								10	852	1		8	761	0.333333
								10	853	0.7		8	762	1
								10	854	1		8	763	0.166667
								10	858	1		8	764	0.666667
								10	859	0.333333		8	765	0.666667
								10	860	1		8	766	0.5
								10	861	1		8	767	0.428571
								10	862	1		8	768	0.5
								10	863	0.833333		8	769	0.25
								10	864	0.333333		8	770	0.25
								10	865	0.166667		8	771	0.333333
								10	866	0		8	772	0.333333
								10	869	1		8	773	0.285714
								10	870	1		8	774	0
								10	871	1		8	775	0.0909091
								10	872	1		8	776	0
								10	873	1		8	777	0.333333
								10	874	1		8	778	0.2
								10	875	1		8	779	0.1
								10	876	1		8	780	0.25
								10	877	1		8	781	0.1
								10	878	0.333333		8	782	0
								10	882	0		8	783	0
								10	884	1		8	795	0.5
								10	885	0		8	796	0.333333
								10	886	1		8	1389	0.428571
								10	887	1		8	1390	0.166667
								11	320	0.833333		8	1391	1
								11	892	1		8	1392	0.142857
								11	893	0.333333		8	1393	0.25
								11	894	0.4		9	785	0.375
								11	895	1		9	787	0
								11	896	1		9	788	0.6
								11	897	1		9	789	1
								11	898	1		9	792	0.75
								11	899	1		9	793	1
								11	900	1		9	794	0
								11	901	1		10	797	0.133333
								11	902	0.666667		10	798	1
								11	903	0.666667		10	799	0
								11	904	1		10	800	0.333333
								11	905	1		10	803	0.166667
								11	906	0		10	804	1
								11	907	1		10	805	0
								11	908	1		10	807	0.5
								11	909	1		10	808	1
								11	910	1		10	809	0.5
								11	913	0.666667		10	810	0
								11	914	0.666667		10	811	0.5
								11	915	1		10	812	0.2
								11	916	1		10	813	0.333333
								11	917	1		10	814	0
								11	918	1		10	815	1
								11	919	0.333333		10	817	0.0666667
								11	920	0		10	818	1
								11	921	1		10	819	0.5
								11	922	1		10	820	0
								11	923	1		10	821	0.6
								11	924	1		10	822	0.461538
								11	925	1		10	823	0.1
								11	926	1		10	824	0.25
								11	927	1		10	825	0.333333
								11	928	1		10	826	0.666667
								11	930	0		10	827	0.666667
								11	931	0.333333		10	828	0.333333
								11	932	1		10	829	0
								11	934	1		10	830	0.3
								11	935	0.6		10	831	1
								11	939	0		10	832	0.142857
								11	943	1		10	833	0
								11	944	0		10	834	0
								11	945	0.333333		10	836	0
								11	1011	1		10	837	0
								11	1012	1		10	838	1
								11	1013	0.333333		10	849	0.5
								11	1014	1		10	850	1
								11	1196	1		10	851	0.333333
								11	1197	0		10	852	0.3
								11	1198	1		10	853	0.583333
								11	1573	1		10	854	0.6
								11	1574	1		10	857	0
								11	1575	1		10	858	0
								12	635	0.333333		10	859	0.5
								12	636	1		10	860	0.666667
								12	637	1		10	861	0.666667
								12	638	1		10	862	0.666667
								12	639	1		10	863	0.111111
								12	640	0		10	864	0.5
								12	642	1		10	865	0.8
								12	643	0.5		10	866	0.5
								12	644	0.7		10	867	1
								12	645	0.5		10	868	0
								12	646	0.333333		10	869	0
								12	647	1		10	870	0
								12	648	1		10	871	0.333333
								12	649	1		10	872	0.666667
								12	650	1		10	873	0.5
								12	651	1		10	874	0.5
								12	653	0.9		10	875	0.333333
								12	654	1		10	876	0.3
								12	655	1		10	877	0.333333
								12	656	1		10	878	0.75
								12	657	1		10	880	1
								12	658	0.4		10	882	0
								12	659	1		10	884	0.166667
								12	660	0.6		10	885	0.5
								12	661	1		10	886	0.333333
								12	662	0.6		10	887	0.666667
								12	663	0.3		11	320	0.666667
								12	665	0.6		11	892	0
								12	666	1		11	893	0
								12	667	0.333333		11	894	1
								12	669	0.666667		11	895	0.166667
								12	670	0.8		11	896	0.333333
								12	671	0.333333		11	897	0
								12	672	0.333333		11	898	0.666667
								12	673	0.6		11	899	0
								12	675	1		11	900	0.666667
								12	676	1		11	901	0.166667
								12	677	1		11	902	0.4
								12	816	1		11	903	0.5
								12	839	1		11	904	0.8
								12	841	1		11	905	0.5
								12	842	1		11	906	0.333333
								12	843	1		11	907	0.6
								12	845	1		11	908	0.0666667
								12	846	1		11	909	0.133333
								12	847	1		11	910	0.0666667
								12	848	1		11	911	0
								12	855	1		11	912	1
								12	888	1		11	913	0.25
								12	889	1		11	914	0.2
								12	890	1		11	915	0.333333
								12	891	1		11	916	0
								12	946	1		11	917	1
								12	949	0		11	918	1
								12	950	0.8		11	919	0.25
								12	952	1		11	920	0
								12	953	0.5		11	921	0
								12	954	0.833333		11	922	0.333333
								12	958	1		11	923	0.166667
								12	959	0		11	924	0
								12	960	1		11	925	0.166667
								12	961	1		11	926	0
								12	962	0		11	927	0.3
								12	963	0.333333		11	928	0.166667
								12	964	1		11	929	1
								12	965	0		11	930	0
								12	966	0.333333		11	931	0.5
								12	967	0.1		11	932	0
								12	968	0.333333		11	934	0.666667
								12	969	1		11	935	0
								12	970	0.333333		11	939	0
								12	971	1		11	941	0
								12	972	0.8		11	943	0.333333
								12	973	0.666667		11	944	0
								12	974	0		11	945	0.25
								12	975	1		11	1011	0.166667
								12	976	1		11	1012	0
								12	977	1		11	1013	0.25
								12	978	1		11	1014	0.333333
								12	979	1		11	1196	0.333333
								12	980	1		11	1197	0.333333
								12	981	1		11	1198	0
								12	982	1		11	1573	0.333333
								12	983	0.333333		11	1574	0.166667
								12	985	1		11	1575	0.1
								12	986	1		12	635	0.5
								12	987	1		12	636	0.5
								12	988	0.333333		12	637	1
								12	989	0.666667		12	638	0
								12	990	1		12	639	0.166667
								12	992	1		12	640	0.5
								12	993	0		12	641	0
								12	994	1		12	642	0.6
								12	995	1		12	643	0.285714
								12	996	0.5		12	644	1
								12	997	1		12	645	0
								12	998	1		12	646	0
								12	999	0.666667		12	647	0
								12	1000	0.4		12	648	0
								12	1001	0		12	649	0
								12	1003	1		12	650	0.3
								12	1004	1		12	651	0
								12	1006	1		12	652	0
								12	1007	0.333333		12	653	0.142857
								12	1008	1		12	654	0.3
								12	1010	1		12	655	0
								12	1015	1		12	656	0
								12	1017	1		12	657	0
								12	1021	0.333333		12	658	0.111111
								12	1022	1		12	659	0
								12	1023	1		12	660	0.272727
								12	1024	1		12	661	0.5
								12	1026	0		12	662	0
								12	1027	0.4		12	663	0.375
								12	1028	1		12	665	0.272727
								12	1029	0.5		12	666	0.3
								12	1030	0.4		12	667	0
								12	1031	0.7		12	669	0
								12	1033	1		12	670	0.769231
								12	1034	1		12	671	0.5
								12	1035	0.2		12	672	0.75
								12	1036	1		12	673	0.181818
								12	1037	0.666667		12	675	0.5
								12	1038	1		12	676	0
								12	1039	1		12	677	0
								12	1040	1		12	816	0
								12	1041	1		12	839	0.4
								12	1042	0		12	841	0
								12	1043	1		12	842	0.666667
								12	1044	1		12	843	0.333333
								12	1047	0.666667		12	845	0.333333
								12	1048	1		12	846	0
								12	1049	1		12	847	0
								12	1050	1		12	848	0.666667
								12	1051	1		12	855	1
								12	1052	1		12	888	0
								12	1053	1		12	889	0.666667
								12	1054	1		12	890	1
								12	1055	0.666667		12	891	1
								12	1056	0.166667		12	946	0.333333
								12	1057	0.333333		12	947	0
								12	1058	1		12	948	0
								12	1059	0.5		12	949	0.333333
								12	1060	0.4		12	950	0.0769231
								12	1061	0.333333		12	951	0
								12	1062	0.333333		12	952	0.333333
								12	1063	1		12	953	0
								12	1064	1		12	954	0.333333
								12	1065	1		12	955	0
								12	1066	0.333333		12	957	0
								12	1067	0.166667		12	958	0
								12	1069	1		12	959	0.333333
								12	1070	1		12	960	0
								12	1071	0		12	961	0.1
								12	1072	1		12	962	0.333333
								12	1073	0.333333		12	963	0
								12	1074	1		12	964	0
								12	1235	0.4		12	965	0
								12	1249	0.666667		12	966	0
								12	1250	1		12	967	0.333333
								12	1251	1		12	968	0.25
								12	1254	0.9		12	969	0.333333
								12	1255	0.5		12	970	0
								12	1256	1		12	971	0.333333
								12	1257	1		12	972	0.230769
								12	1397	1		12	973	0.2
								12	1398	0.666667		12	974	0.5
								12	1399	0		12	975	0.166667
								12	1477	0		12	976	0
								12	1576	1		12	977	0.333333
								12	1592	0.333333		12	978	0.5
								12	1995	0.7		12	979	0
								13	1075	1		12	980	0.333333
								13	1076	1		12	981	0.6
								13	1077	1		12	982	0.3
								13	1078	1		12	983	0.25
								13	1079	1		12	984	0
								13	1080	1		12	985	1
								13	1082	0		12	986	0
								13	1083	0		12	987	0.1
								13	1084	0.5		12	988	0.333333
								13	1085	1		12	989	0.2
								13	1087	1		12	990	0.333333
								13	1089	0		12	991	1
								13	1090	1		12	992	0.6
								13	1091	0.5		12	993	0.666667
								13	1093	1		12	994	0
								13	1094	0.833333		12	995	0.666667
								13	1095	1		12	996	0.142857
								13	1096	0.8		12	997	0
								13	1097	1		12	998	0.0666667
								13	1098	1		12	999	0
								13	1099	1		12	1000	0.666667
								13	1100	1		12	1001	0
								13	1101	1		12	1003	0
								13	1102	1		12	1004	0
								13	1103	1		12	1005	0
								13	1104	1		12	1006	0
								13	1105	1		12	1007	0.166667
								13	1106	1		12	1008	0.333333
								13	1107	1		12	1009	0
								13	1108	0.5		12	1010	0
								13	1109	1		12	1015	0
								13	1110	0.5		12	1016	0
								13	1111	0		12	1017	0
								13	1114	1		12	1018	0
								13	1115	0.3		12	1019	1
								13	1117	0.6		12	1020	0
								13	1118	1		12	1021	0
								13	1119	1		12	1022	1
								13	1120	1		12	1023	0
								13	1121	0.333333		12	1024	0
								13	1122	1		12	1025	0
								13	1124	0.5		12	1026	0
								13	1126	0.166667		12	1027	0.666667
								13	1127	1		12	1028	0
								13	1128	1		12	1029	0
								13	1129	0		12	1030	0.333333
								13	1130	0.1		12	1031	0.5
								13	1131	1		12	1032	0
								13	1132	1		12	1033	0
								13	1133	0		12	1034	1
								13	1134	1		12	1035	0.428571
								13	1135	1		12	1036	0.333333
								13	1136	1		12	1037	0.375
								13	1137	0.2		12	1038	1
								13	1138	0.5		12	1039	0
								13	1140	1		12	1040	0.6
								13	1141	1		12	1041	0.5
								13	1145	1		12	1042	0
								13	1147	1		12	1043	0.5
								13	1148	0.666667		12	1044	0
								13	1149	0		12	1045	0
								13	1150	0.8		12	1046	0
								13	1151	0.4		12	1047	0.375
								13	1152	0		12	1048	0
								13	1153	1		12	1049	0.166667
								13	1154	1		12	1050	0
								13	1155	0.2		12	1051	0
								13	1156	0.6		12	1052	1
								13	1157	0.833333		12	1053	0
								13	1158	0.333333		12	1054	0.333333
								13	1159	0.833333		12	1055	0.75
								13	1160	1		12	1056	0.2
								13	1161	0.666667		12	1057	0
								13	1163	0		12	1058	0
								13	1164	0.4		12	1059	0
								13	1165	0.5		12	1060	0
								13	1167	0.666667		12	1061	0.25
								13	1169	1		12	1062	0
								13	1170	1		12	1063	0.3
								13	1171	1		12	1064	0
								13	1172	1		12	1065	0.0666667
								13	1173	0.833333		12	1066	0.5
								13	1174	1		12	1067	0.6
								13	1175	1		12	1069	0
								13	1176	0		12	1070	1
								13	1177	1		12	1071	0.5
								13	1179	1		12	1072	1
								13	1181	1		12	1073	0
								13	1183	1		12	1074	0.266667
								13	1185	0		12	1234	0
								13	1186	1		12	1235	0
								13	1188	1		12	1249	0.6
								13	1190	1		12	1250	0.333333
								13	1192	1		12	1251	0.0666667
								13	1193	1		12	1252	1
								13	1194	1		12	1253	1
								13	1195	0		12	1254	0.0714286
								13	1199	1		12	1255	0.1
								13	1201	1		12	1256	0.333333
								13	1202	0.333333		12	1257	0
								13	1203	1		12	1397	0.0666667
								13	1236	1		12	1398	0.125
								13	1237	0.666667		12	1399	0.5
								13	1238	1		12	1475	1
								13	1239	1		12	1476	0
								13	1240	1		12	1477	0
								13	1241	0.833333		12	1576	1
								13	1242	1		12	1577	1
								13	1244	1		12	1592	0.5
								13	1245	1		12	1995	0.5
								13	1246	1		13	1075	0.2
								13	1247	1		13	1076	0
								14	1204	1		13	1077	0.166667
								14	1205	1		13	1078	1
								14	1206	1		13	1079	0.5
								14	1207	1		13	1080	0.6
								14	1208	1		13	1081	1
								14	1209	0.666667		13	1082	0.5
								14	1211	1		13	1083	0.666667
								14	1212	0.9		13	1084	0.857143
								14	1213	1		13	1085	0
								14	1214	1		13	1087	1
								14	1215	0.333333		13	1088	0
								14	1216	0.833333		13	1089	0.333333
								14	1217	1		13	1090	0.666667
								14	1218	0.1		13	1091	0.3
								14	1219	1		13	1093	0.6
								14	1220	0.9		13	1094	0.444444
								14	1221	1		13	1095	0.166667
								14	1222	0.6		13	1096	0.615385
								14	1223	0.6		13	1097	0.166667
								14	1224	1		13	1098	0.5
								14	1225	1		13	1099	1
								14	1226	0.5		13	1100	0.166667
								14	1228	0.666667		13	1101	1
								14	1229	0.333333		13	1102	0.666667
								14	1230	1		13	1103	0.5
								14	1231	1		13	1104	0
								14	1232	1		13	1105	0
								14	1233	1		13	1106	0
								14	1248	1		13	1107	1
								14	1258	1		13	1108	0.5
								14	1259	1		13	1109	0.4
								14	1260	0.2		13	1110	0.285714
								14	1261	1		13	1111	0.5
								14	1262	1		13	1112	1
								14	1263	0		13	1113	0
								14	1265	1		13	1114	0
								14	1266	1		13	1115	0.75
								14	1267	1		13	1117	0.272727
								14	1269	1		13	1118	0
								14	1270	0.5		13	1119	0
								14	1271	1		13	1120	0
								14	1272	1		13	1121	0.25
								14	1273	1		13	1122	0.333333
								14	1274	1		13	1123	1
								14	1275	1		13	1124	0.857143
								14	1276	1		13	1125	0
								14	1277	1		13	1126	0.6
								15	1278	1		13	1127	0.166667
								15	1280	1		13	1128	1
								15	1281	1		13	1129	0.5
								15	1282	1		13	1130	0.5
								15	1283	0		13	1131	0.5
								15	1284	1		13	1132	0
								15	1285	1		13	1133	0.5
								15	1286	1		13	1134	1
								15	1287	0.3		13	1135	1
								15	1288	1		13	1136	0.333333
								15	1290	1		13	1137	0
								15	1291	1		13	1138	0.3
								15	1293	0		13	1139	1
								15	1294	1		13	1140	0.166667
								15	1296	1		13	1141	0.5
								15	1297	1		13	1142	0
								15	1298	1		13	1145	1
								15	1299	1		13	1147	0.666667
								15	1300	0		13	1148	0.375
								15	1301	1		13	1149	0.5
								15	1302	1		13	1150	1
								15	1387	0.666667		13	1151	0.333333
								15	1388	1		13	1152	0
								16	1279	0.4		13	1153	0.333333
								16	1310	1		13	1154	0.166667
								16	1311	0.6		13	1155	0.428571
								16	1312	0.333333		13	1156	0
								16	1314	1		13	1157	0.333333
								16	1315	1		13	1158	0.166667
								16	1316	1		13	1159	0.444444
								16	1317	0		13	1160	1
								16	1318	1		13	1161	0.2
								16	1319	0.4		13	1162	0
								16	1320	1		13	1163	0
								16	1321	1		13	1164	0.333333
								16	1322	1		13	1165	0.6
								16	1323	0.9		13	1166	0
								16	1324	1		13	1167	0.125
								16	1325	1		13	1169	0.0666667
								16	1326	1		13	1170	0.333333
								16	1327	0.6		13	1171	0
								16	1328	1		13	1172	0
								16	1329	0.6		13	1173	0
								16	1330	0		13	1174	0.2
								16	1331	1		13	1175	0.5
								16	1332	1		13	1176	0.5
								16	1333	0		13	1177	0.166667
								16	1334	1		13	1178	0
								16	1335	1		13	1179	0.333333
								16	1336	1		13	1180	1
								16	1337	0.2		13	1181	0.333333
								16	1338	1		13	1182	1
								16	1339	0.9		13	1183	1
								16	1340	1		13	1184	1
								16	1341	1		13	1185	0.333333
								16	1342	0		13	1186	0
								16	1343	1		13	1187	0
								16	1344	1		13	1188	0.5
								16	1345	0.333333		13	1189	1
								17	1346	1		13	1190	1
								17	1347	1		13	1191	0
								17	1350	1		13	1192	1
								17	1351	0		13	1193	0.0666667
								17	1352	1		13	1194	0.0666667
								17	1353	1		13	1195	0
								17	1354	0.6		13	1199	0.333333
								17	1355	1		13	1200	0
								17	1356	1		13	1201	0.166667
								17	1357	1		13	1202	0.75
								17	1358	1		13	1203	1
								17	1359	0		13	1236	0.333333
								17	1362	1		13	1237	0.375
								17	1363	0		13	1238	0
								17	1364	1		13	1239	0
								17	1365	0.9		13	1240	0.166667
								17	1366	1		13	1241	0.333333
								17	1367	1		13	1242	0.333333
								17	1418	0.4		13	1243	0
								17	1419	1		13	1244	0.166667
								17	1420	0.8		13	1245	0.0666667
								17	1421	1		13	1246	0.5
								17	1422	0.5		13	1247	0.333333
								17	1423	1		14	1204	1
								17	1425	1		14	1205	0
								17	1426	1		14	1206	0.4
								17	1427	0.833333		14	1207	0.666667
								17	1429	1		14	1208	0.5
								17	1430	1		14	1209	0.375
								17	1431	0.5		14	1210	1
								17	1432	1		14	1211	0.4
								17	1433	1		14	1212	0.5
								17	1434	1		14	1213	1
								17	1435	1		14	1214	1
								17	1436	1		14	1215	0.75
								17	1437	0.5		14	1216	0.555556
								17	1438	1		14	1217	1
								17	1439	1		14	1218	0.5
								17	1440	1		14	1219	0
								17	1441	0.333333		14	1220	0.285714
								17	1442	1		14	1221	1
								17	1443	0.7		14	1222	0.272727
								17	1444	1		14	1223	0.909091
								17	1445	1		14	1224	0.166667
								17	1446	1		14	1225	0.5
								17	1447	1		14	1226	0
								17	1468	0.666667		14	1228	0.5
								17	1469	1		14	1229	0.75
								17	1470	0.4		14	1230	0.2
								17	1471	1		14	1231	0.166667
								17	1472	0.333333		14	1232	0.1
								17	1509	1		14	1233	1
								17	1510	1		14	1248	0.5
								17	1511	1		14	1258	0.666667
								17	1512	1		14	1259	0.166667
								17	1513	1		14	1260	0.571429
								17	1514	1		14	1261	1
								17	1515	1		14	1262	0.666667
								17	1516	1		14	1263	0
								17	1517	1		14	1264	0
								17	1518	1		14	1265	1
								17	1519	0.666667		14	1266	0.333333
								17	1520	1		14	1267	0
								17	1522	0.666667		14	1268	0
								17	1523	0		14	1269	0.8
								17	1525	0.4		14	1270	0.428571
								17	1526	1		14	1271	0.2
								17	1527	1		14	1272	0
								17	1528	1		14	1273	0.1
								17	1529	1		14	1274	0
								17	1530	0.8		14	1275	0
								17	1531	1		14	1276	0.333333
								17	1532	1		14	1277	0.166667
								17	1533	1		15	1278	0
								17	1534	1		15	1280	0
								17	1537	1		15	1281	0
								17	1559	0.6		15	1282	0
								17	1561	0		15	1283	0
								17	1562	1		15	1284	1
								17	1563	1		15	1285	0.333333
								17	1564	1		15	1286	0.333333
								17	1565	1		15	1287	0
								17	1566	0		15	1288	0
								17	1567	1		15	1289	1
								17	1665	0.5		15	1290	0.333333
								17	1666	1		15	1291	0.333333
								17	1667	1		15	1292	0
								17	1668	0.4		15	1293	0
								17	1669	0.666667		15	1294	0.333333
								17	1670	1		15	1296	0.666667
								17	1672	0.333333		15	1297	0
								17	1673	1		15	1298	0.5
								17	1674	1		15	1299	0
								17	1676	0.7		15	1300	0
								17	1677	0.333333		15	1301	0.166667
								18	1303	1		15	1302	0
								18	1304	0.6		15	1387	0
								18	1305	1		15	1388	0
								18	1306	1		16	1279	0.111111
								18	1309	1		16	1310	0
								18	1368	0.666667		16	1311	0.818182
								18	1369	1		16	1312	0.75
								18	1370	1		16	1314	0.5
								18	1371	1		16	1315	0
								18	1372	1		16	1316	0.166667
								18	1373	1		16	1317	0
								18	1374	1		16	1318	0.666667
								18	1375	0.666667		16	1319	0
								18	1376	1		16	1320	0
								18	1377	1		16	1321	0.1
								18	1378	0.5		16	1322	0.333333
								18	1379	0.666667		16	1323	0.5
								18	1380	1		16	1324	0
								18	1381	1		16	1325	1
								18	1382	1		16	1326	0
								18	1383	1		16	1327	0.545455
								18	1384	1		16	1328	0.333333
								18	1385	1		16	1329	0.181818
								18	1539	1		16	1330	0.333333
								18	1540	1		16	1331	0.333333
								18	1541	1		16	1332	1
								18	1543	0.333333		16	1333	0
								18	1544	0.666667		16	1334	0.333333
								18	1545	0.666667		16	1335	0
								18	1546	1		16	1336	0
								18	1547	1		16	1337	0.428571
								18	1548	1		16	1338	0.5
								18	1549	0.4		16	1339	0.714286
								18	1550	1		16	1340	0.1
								18	1551	0.7		16	1341	1
								18	1552	1		16	1342	0.5
								18	1554	1		16	1343	0
								18	1555	0.1		16	1344	0.5
								18	1557	1		16	1345	0.25
								18	1558	1		17	1346	1
								18	1698	1		17	1347	0.4
								18	1699	0.666667		17	1348	1
								18	1700	0.7		17	1349	1
								18	1702	1		17	1350	0.2
								18	1703	0.666667		17	1351	0.5
								18	1704	0.333333		17	1352	0.333333
								18	1705	1		17	1353	0.333333
								19	1407	1		17	1354	0.272727
								19	1408	1		17	1355	0.266667
								19	1409	1		17	1356	0.333333
								19	1410	0.6		17	1357	0
								19	1412	1		17	1358	0.133333
								19	1414	1		17	1359	0.333333
								19	1415	1		17	1360	1
								19	1416	0.5		17	1361	1
								19	1448	0.3		17	1362	0.533333
								19	1449	1		17	1363	0.5
								19	1450	1		17	1364	0.3
								19	1451	0.833333		17	1365	0.428571
								19	1452	1		17	1366	0.166667
								19	1453	1		17	1367	0.6
								19	1454	0.666667		17	1418	0.111111
								19	1455	1		17	1419	0.533333
								19	1456	1		17	1420	0.230769
								19	1457	1		17	1421	1
								19	1459	0.8		17	1422	0.857143
								19	1460	0.3		17	1423	0.5
								19	1461	1		17	1424	1
								19	1463	1		17	1425	0
								19	1464	0		17	1426	0
								19	1465	1		17	1427	0.222222
								19	1467	1		17	1428	1
								19	1478	1		17	1429	0
								19	1479	1		17	1430	0
								19	1482	0.7		17	1431	0.142857
								19	1485	1		17	1432	1
								19	1486	0.6		17	1433	1
								19	1487	0.333333		17	1434	0.166667
								19	1488	0.4		17	1435	0.333333
								19	1489	1		17	1436	0.333333
								19	1491	1		17	1437	0.285714
								19	1492	1		17	1438	1
								19	1493	1		17	1439	0
								19	1496	1		17	1440	0
								19	1498	1		17	1441	0.25
								19	1499	1		17	1442	0.166667
								19	1500	1		17	1443	0.333333
								19	1502	0		17	1444	0.5
								19	1503	0.5		17	1445	0.7
								19	1504	1		17	1446	0.3
								19	1505	1		17	1447	0.466667
								19	1506	1		17	1468	0.2
								19	1507	0.3		17	1469	0
								19	1508	1		17	1470	0
								20	1579	1		17	1471	0
								20	1580	1		17	1472	0.25
								20	1581	1		17	1509	0.166667
								20	1582	1		17	1510	0.2
								20	1583	0.333333		17	1511	0.333333
								20	1584	1		17	1512	0.4
								20	1585	0.833333		17	1513	0.333333
								20	1586	1		17	1514	0.5
								20	1587	0.333333		17	1515	0.666667
								20	1588	0.6		17	1516	0.666667
								20	1589	0		17	1517	1
								20	1590	0.833333		17	1518	0.333333
								20	1591	0.5		17	1519	0.75
								20	1593	1		17	1520	0.333333
								20	1594	0		17	1521	0
								20	1595	0		17	1522	0.6
								20	1596	1		17	1523	0
								20	1599	1		17	1525	0.111111
								20	1600	1		17	1526	0.333333
								20	1601	1		17	1527	0.5
								20	1603	1		17	1528	0.5
								20	1604	1		17	1529	0
								20	1605	1		17	1530	0.0769231
								20	1606	1		17	1531	0.2
								20	1607	1		17	1532	0.166667
								20	1608	0.3		17	1533	0.166667
								20	1609	1		17	1534	0
								20	1610	1		17	1535	0
								20	1612	1		17	1537	0
								20	1613	1		17	1559	0.545455
								20	1614	1		17	1560	0
								20	1615	1		17	1561	0.5
								20	1617	1		17	1562	0.333333
								20	1618	1		17	1563	0
								20	1620	1		17	1564	0
								20	1621	1		17	1565	0
								20	1622	0.5		17	1566	1
								20	1623	1		17	1567	0.266667
								20	1624	0.333333		17	1665	0.1
								20	1625	1		17	1666	0
								20	1627	1		17	1667	0
								20	1628	1		17	1668	0
								20	1629	1		17	1669	0
								20	1630	1		17	1670	0.333333
								20	1631	1		17	1671	0
								20	1633	1		17	1672	0
								20	1635	1		17	1673	1
								20	1636	1		17	1674	0
								20	1638	1		17	1675	0
								20	1639	1		17	1676	0.0833333
								20	1640	1		17	1677	0
								20	1641	1		18	1303	0.666667
								20	1643	1		18	1304	0.181818
								20	1644	1		18	1305	0.333333
								20	1645	0.7		18	1306	0.333333
								20	1646	1		18	1308	0
								20	1647	1		18	1309	0.2
								20	1648	0		18	1368	0.125
								20	1649	0		18	1369	0.1
								20	1650	0		18	1370	0.4
								20	1651	1		18	1371	0.666667
								20	1653	0.4		18	1372	0.4
								20	1654	0.7		18	1373	0.4
								20	1656	1		18	1374	1
								20	1657	1		18	1375	0.2
								20	1658	0		18	1376	0.333333
								20	1659	1		18	1377	0.266667
								20	1662	1		18	1378	0.142857
								20	1663	0		18	1379	0.2
								20	1664	1		18	1380	0
								20	1678	1		18	1381	1
								20	1679	0.6		18	1382	0.2
								20	1680	1		18	1383	0.333333
								20	1681	1		18	1384	0.2
								20	1682	1		18	1385	0
								20	1683	0.833333		18	1386	1
								20	1684	1		18	1538	0
								20	1685	1		18	1539	0.666667
								20	1686	1		18	1540	0.2
								20	1687	1		18	1541	0.5
								20	1688	0.9		18	1542	1
								20	1689	1		18	1543	0.25
								20	1690	1		18	1544	0.2
								20	1691	0.7		18	1545	0.375
								20	1692	0.333333		18	1546	0.3
								20	1693	1		18	1547	0.5
								20	1694	1		18	1548	1
								20	1695	0.9		18	1549	0.666667
								20	1696	0.4		18	1550	0.333333
								20	1697	1		18	1551	0.666667
								20	1706	1		18	1552	1
								20	1707	0		18	1553	1
								20	1710	1		18	1554	0
								20	1712	1		18	1555	0.5
								20	1713	0		18	1556	0
								20	1714	0		18	1557	0.333333
								20	1715	1		18	1558	0
								20	1717	0		18	1698	0
								20	1718	1		18	1699	0
								20	1719	1		18	1700	0
								20	1720	1		18	1701	0
								20	1721	1		18	1702	1
								20	1722	1		18	1703	0.125
								20	1723	1		18	1704	0.25
								20	1724	1		18	1705	0
								20	1725	1		19	112	1
								20	1726	1		19	1407	0.6
								20	1727	1		19	1408	0.5
								20	1728	0.333333		19	1409	0.333333
								20	1749	1		19	1410	0.0909091
								20	1750	0.166667		19	1411	1
								20	1751	1		19	1412	1
								20	1753	1		19	1413	1
								20	1754	1		19	1414	0.666667
								20	1755	1		19	1415	0
								20	1757	1		19	1416	0.142857
								20	1818	0.666667		19	1448	0.375
								20	1819	1		19	1449	0.4
								20	1820	0.4		19	1450	0
								20	1821	0.4		19	1451	0.444444
								20	1822	1		19	1452	0
								20	1823	1		19	1453	0.733333
								20	1824	1		19	1454	0.2
								20	1826	1		19	1455	1
								20	1827	1		19	1456	0.2
								20	1858	1		19	1457	1
								20	1859	1		19	1458	0
								20	1862	1		19	1459	0.538462
								20	1864	1		19	1460	0.375
								20	1866	0.666667		19	1461	0.333333
								20	1867	1		19	1462	1
								20	1868	0		19	1463	0
								20	1870	0.333333		19	1464	0.5
								20	1874	1		19	1465	0.466667
								20	1875	1		19	1466	1
								20	1876	1		19	1467	0.166667
								20	1877	0.833333		19	1478	0.333333
								20	1879	1		19	1479	0.6
								20	1881	0		19	1480	0
								20	1882	1		19	1482	0.333333
								20	1883	1		19	1485	0.2
								20	1885	1		19	1486	0.545455
								20	1886	0		19	1487	0.25
								20	1887	1		19	1488	1
								20	1889	0.9		19	1489	0.3
								20	1892	1		19	1490	0
								20	1893	1		19	1491	0.4
								20	1894	1		19	1492	1
								20	1897	0.333333		19	1493	0
								20	1898	1		19	1496	0.1
								20	1899	1		19	1498	0.333333
								20	1900	1		19	1499	0.7
								20	1901	1		19	1500	1
								20	1903	1		19	1502	0
								20	1904	1		19	1503	0.2
								20	1905	1		19	1504	0
								20	1906	0.3		19	1505	0.6
								20	1907	1		19	1506	0.6
								20	1908	1		19	1507	0.125
								20	1910	1		19	1508	1
								20	1911	1		20	1578	0
								20	1913	1		20	1579	0.5
								20	1914	1		20	1580	0.333333
								20	1916	1		20	1581	0.333333
								20	1917	1		20	1582	0.333333
								20	1918	1		20	1583	0
								20	1919	1		20	1584	0.5
								20	1920	1		20	1585	0.333333
								20	1921	1		20	1586	0.4
								20	1922	0.4		20	1587	0.333333
								20	1923	1		20	1588	0.272727
								20	1924	1		20	1589	0
								20	1925	1		20	1590	0.666667
								20	1926	1		20	1591	0.285714
								20	1927	0		20	1593	0.5
								20	1928	1		20	1594	0
								20	1929	0.333333		20	1595	0.5
								20	1930	0		20	1596	0.1
								20	1931	0.4		20	1598	0
								20	1932	1		20	1599	0
								20	1933	1		20	1600	0.5
								20	1935	1		20	1601	0
								20	1937	1		20	1602	1
								20	1938	1		20	1603	0.333333
								20	1941	1		20	1604	1
								20	1943	1		20	1605	0.3
								20	1944	0.4		20	1606	0.4
								20	1945	1		20	1607	0.166667
								20	1946	1		20	1608	0.625
								20	1947	1		20	1609	0
								20	1948	1		20	1610	0.0666667
								20	1949	1		20	1611	0
								20	1950	1		20	1612	1
								20	1951	1		20	1613	0.2
								20	1952	1		20	1614	0.2
								20	1953	1		20	1615	0.666667
								20	1954	1		20	1617	0
								20	1955	1		20	1618	0.6
								20	1956	1		20	1620	0.7
								20	1957	1		20	1621	0.6
								20	1958	0		20	1622	0.142857
								20	1959	1		20	1623	0.6
								20	1960	1		20	1624	0.25
								20	1961	1		20	1625	1
								20	1962	1		20	1626	1
								20	1966	0.1		20	1627	0
								20	1967	1		20	1628	0.666667
								20	1968	1		20	1629	0.166667
								20	1969	1		20	1630	1
								20	1970	0.666667		20	1631	1
								20	1971	1		20	1632	1
								20	1973	1		20	1633	0
								20	1974	1		20	1634	1
								20	1975	0		20	1635	1
								20	1976	1		20	1636	0.333333
								20	1979	1		20	1637	0
								20	1980	0.333333		20	1638	0
								20	1982	1		20	1639	0.666667
								20	1983	1		20	1640	0
								20	1985	1		20	1641	0.5
								20	1986	1		20	1642	1
								20	1988	1		20	1643	0.333333
								20	1989	1		20	1644	0
								20	1990	1		20	1645	0
								20	1991	1		20	1646	0
								20	1992	1		20	1647	0.166667
								20	1993	1		20	1648	0
								20	1994	1		20	1649	0
								21	1760	0.4		20	1650	0
								21	1761	0		20	1651	1
								21	1762	1		20	1653	0.333333
								21	1763	1		20	1654	0.0833333
								21	1764	1		20	1655	0
								21	1765	1		20	1656	0
								21	1766	1		20	1657	0.333333
								21	1768	1		20	1658	0
								21	1769	1		20	1659	0.466667
								21	1771	1		20	1662	0.4
								21	1772	1		20	1663	0
								21	1773	0		20	1664	0.666667
								21	1775	1		20	1678	0.166667
								21	1777	1		20	1679	0.818182
								21	1799	0.333333		20	1680	1
								21	1800	0.666667		20	1681	0.6
								21	1802	1		20	1682	0.666667
								22	1778	0.5		20	1683	0.333333
								22	1780	1		20	1684	0
								22	1783	0		20	1685	0.833333
								22	1784	1		20	1686	1
								22	1785	1		20	1687	0
								22	1786	0		20	1688	0.428571
								22	1788	1		20	1689	0.2
								22	1789	1		20	1690	0.3
								22	1790	1		20	1691	0.25
								22	1792	1		20	1692	0
								22	1794	1		20	1693	1
								22	1795	0.666667		20	1694	0.2
								22	1796	1		20	1695	0.428571
								22	1806	1		20	1696	0
								22	1807	0		20	1697	0
								22	1808	0		20	1706	1
								22	1810	1		20	1707	0
								22	1811	1		20	1708	1
								22	1812	1		20	1709	0
								22	1814	1		20	1710	1
								22	1817	1		20	1711	0
								22	1828	1		20	1712	0.333333
								22	1829	1		20	1713	0
								22	1830	1		20	1714	0
								22	1831	1		20	1715	0
								22	1832	1		20	1717	0
								22	1833	1		20	1718	1
								22	1834	1		20	1719	0
								22	1836	0.9		20	1720	1
								22	1837	1		20	1721	0.166667
								22	1838	1		20	1722	1
								22	1840	1		20	1723	1
								22	1841	1		20	1724	1
								22	1842	1		20	1725	0.2
								22	1843	1		20	1726	0
								22	1844	1		20	1727	0.333333
								22	1850	0		20	1728	0.25
								22	1853	1		20	1748	1
								22	1855	1		20	1749	1
								22	1856	1		20	1750	0.2
								22	1857	0.5		20	1751	0.2
								22	1860	0.9		20	1752	0
								22	1861	1		20	1753	0.4
												20	1754	0
												20	1755	0.333333
												20	1757	1
												20	1818	0
												20	1819	0.333333
												20	1820	0
												20	1821	0.333333
												20	1822	0
												20	1823	0
												20	1824	0.666667
												20	1826	0.333333
												20	1827	0
												20	1858	0
												20	1859	0
												20	1862	0.333333
												20	1863	1
												20	1864	0.166667
												20	1866	0.6
												20	1867	0
												20	1868	0
												20	1870	0.25
												20	1872	1
												20	1873	0
												20	1874	0.333333
												20	1875	1
												20	1876	0.6
												20	1877	0.222222
												20	1878	1
												20	1879	0.5
												20	1881	0
												20	1882	0.0666667
												20	1883	1
												20	1884	0
												20	1885	0
												20	1886	0.5
												20	1887	1
												20	1888	0
												20	1889	0.5
												20	1890	0
												20	1891	1
												20	1892	0
												20	1893	0
												20	1894	0
												20	1895	0
												20	1896	0
												20	1897	0
												20	1898	0
												20	1899	0.5
												20	1900	0
												20	1901	0.6
												20	1902	0
												20	1903	1
												20	1904	0
												20	1905	1
												20	1906	0.25
												20	1907	0.333333
												20	1908	0.2
												20	1909	0
												20	1910	1
												20	1911	1
												20	1912	0
												20	1913	0
												20	1914	0.333333
												20	1916	0.466667
												20	1917	1
												20	1918	1
												20	1919	0.266667
												20	1920	1
												20	1921	0.6
												20	1922	1
												20	1923	1
												20	1924	0
												20	1925	0
												20	1926	0
												20	1927	0
												20	1928	0
												20	1929	0.5
												20	1930	0.5
												20	1931	0.222222
												20	1932	0.666667
												20	1933	0.2
												20	1935	0
												20	1936	1
												20	1937	0
												20	1938	0
												20	1939	0
												20	1940	0
												20	1941	0.0666667
												20	1942	0
												20	1943	0
												20	1944	0.333333
												20	1945	0
												20	1946	1
												20	1947	0
												20	1948	0.333333
												20	1949	0.666667
												20	1950	0.666667
												20	1951	0.2
												20	1952	1
												20	1953	1
												20	1954	1
												20	1955	0.333333
												20	1956	0.6
												20	1957	1
												20	1958	0
												20	1959	0
												20	1960	0
												20	1961	0.333333
												20	1962	0
												20	1963	0
												20	1965	1
												20	1966	0
												20	1967	0.166667
												20	1968	0.333333
												20	1969	0
												20	1970	0
												20	1971	0.7
												20	1973	0.166667
												20	1974	0.166667
												20	1975	0
												20	1976	0.333333
												20	1977	0
												20	1978	0
												20	1979	0.333333
												20	1980	0.75
												20	1982	0
												20	1983	0.166667
												20	1985	0.333333
												20	1986	0.133333
												20	1987	1
												20	1988	0.266667
												20	1989	1
												20	1990	1
												20	1991	0
												20	1992	0.5
												20	1993	1
												20	1994	1
												21	1758	0
												21	1759	0
												21	1760	0.222222
												21	1761	0
												21	1762	0.166667
												21	1763	0.6
												21	1764	0.2
												21	1765	0.666667
												21	1766	1
												21	1768	0.333333
												21	1769	0.333333
												21	1770	0
												21	1771	0.4
												21	1772	0.666667
												21	1773	0.5
												21	1774	0
												21	1775	1
												21	1776	1
												21	1777	1
												21	1799	0
												21	1800	0.375
												21	1802	1
												22	1778	0.714286
												22	1779	1
												22	1780	0.333333
												22	1781	1
												22	1783	0
												22	1784	0
												22	1785	0.333333
												22	1786	0
												22	1787	0
												22	1788	1
												22	1789	0.133333
												22	1790	0.333333
												22	1791	0
												22	1792	0.333333
												22	1794	0.4
												22	1795	0.8
												22	1796	0.666667
												22	1797	0
												22	1805	0
												22	1806	0
												22	1807	0
												22	1808	0.5
												22	1809	1
												22	1810	0.6
												22	1811	0.2
												22	1812	0.666667
												22	1814	0.666667
												22	1816	0
												22	1817	0.5
												22	1828	0.1
												22	1829	0
												22	1830	0.4
												22	1831	0.6
												22	1832	0.6
												22	1833	0.166667
												22	1834	0.333333
												22	1835	0
												22	1836	0.642857
												22	1837	1
												22	1838	0.666667
												22	1840	0.333333
												22	1841	0.333333
												22	1842	1
												22	1843	0.333333
												22	1844	1
												22	1847	0
												22	1848	1
												22	1849	0
												22	1850	0.5
												22	1851	1
												22	1852	0
												22	1853	0.5
												22	1854	0
												22	1855	0.0666667
												22	1856	1
												22	1857	0.428571
												22	1860	0.214286
												22	1861	0.333333
